# Supplementary material for: Systematic imaging reveals features and changing localization of mRNAs in Drosophila development
Source: eLife. 2015 Apr 2;4:e05003. doi: 10.7554/eLife.05003 (PMC4384636; doi:10.7554/eLife.05003)
Supplement: Supplementary file 2. — Differentially expressed genes (early/late). Genes showing significant differential expression (padj <0.1) from early to late ovaries. Upregulated genes show log2FolgChange >0, downregulated genes show log2FolgChange ≤0. DOI: http://dx.doi.org/10.7554/eLife.05003.020 [file elife05003s002.xlsx]

## Sheet: Sheet1
Supplementary Table S2. Differentially expressed genes (padj <0.1) from early to late ovaries
upregulated genes: log2FoldChange >0
downregulated genes: log2FoldChange =<0
FBgn_id	baseMean	baseMeanA	baseMeanB	foldChange	log2FoldChange	pval	padj
FBgn0034725	186.814	371.654	1.97496	0.00531396	-7.556	8.9068e-07	0.000231488
FBgn0015609	634.85	1261.8	7.89982	0.00626075	-7.31945	5.20456e-16	4.16204e-13
FBgn0259229	161.485	320.007	2.96243	0.0092574	-6.75518	1.31406e-05	0.00231541
FBgn0035710	104.268	205.574	2.96243	0.0144105	-6.11673	0.000904256	0.0783387
FBgn0002609	274.817	539.759	9.87478	0.0182948	-5.77242	3.34369e-07	9.65583e-05
FBgn0004652	3186.22	6239.13	133.31	0.0213667	-5.54849	1.25853e-24	6.47164e-21
FBgn0035490	135.117	264.31	5.92487	0.0224164	-5.4793	0.000388028	0.0411626
FBgn0039678	1323.34	2588.41	58.2612	0.0225085	-5.47339	1.47833e-17	1.39715e-14
FBgn0034356	161.422	314.944	7.89982	0.0250833	-5.31713	0.00014695	0.0208053
FBgn0034756	174.043	337.223	10.8623	0.0322109	-4.95631	0.000174243	0.0233006
FBgn0004198	542.824	1048.12	37.5242	0.0358012	-4.80385	3.24708e-09	1.25025e-06
FBgn0028496	267.108	515.455	18.7621	0.0363991	-4.77995	8.79905e-06	0.00162716
FBgn0030976	195.777	377.73	13.8247	0.0365994	-4.77204	0.000112302	0.0166785
FBgn0023076	138.611	267.348	9.87478	0.0369361	-4.75883	0.00107656	0.0902577
FBgn0039748	383.428	737.232	29.6243	0.0401832	-4.63726	4.28887e-07	0.000114326
FBgn0032666	176.03	338.235	13.8247	0.040873	-4.61271	0.000334019	0.0364765
FBgn0020439	216.943	412.161	21.7245	0.0527088	-4.24581	0.000202657	0.0259619
FBgn0016075	6341.37	12044.8	637.911	0.0529614	-4.23892	1.44698e-19	1.98285e-16
FBgn0000299	7804.75	14778.1	831.456	0.0562629	-4.15167	1.52586e-19	1.98285e-16
FBgn0038653	438.367	827.36	49.3739	0.0596764	-4.0667	1.39745e-06	0.00033018
FBgn0026061	713.4	1344.84	81.9607	0.0609445	-4.03636	1.18221e-08	4.23802e-06
FBgn0031973	269.464	506.34	32.5868	0.0643574	-3.95775	0.000107044	0.0166082
FBgn0004859	207.778	389.882	25.6744	0.0658518	-3.92463	0.000604486	0.0587312
FBgn0003866	237.045	440.516	33.5742	0.0762157	-3.71377	0.000495981	0.0495791
FBgn0040091	217.311	402.034	32.5868	0.0810547	-3.62496	0.00101763	0.0867155
FBgn0000320	266.806	491.15	42.4615	0.0864533	-3.53194	0.000428385	0.0436616
FBgn0265356	568.436	1043.06	93.8104	0.0899376	-3.47493	2.86342e-06	0.000620169
FBgn0000044	494.155	906.349	81.9607	0.0904294	-3.46706	8.92152e-06	0.00162716
FBgn0050418	311.669	565.076	58.2612	0.103103	-3.27784	0.000404809	0.0420839
FBgn0033654	333.822	599.507	68.136	0.113653	-3.13729	0.000453379	0.0457605
FBgn0036147	1831.7	3287.16	376.229	0.114454	-3.12716	2.94981e-09	1.17947e-06
FBgn0031745	393.912	706.851	80.9732	0.114555	-3.12589	0.000186799	0.0245818
FBgn0016797	456.497	816.221	96.7728	0.118562	-3.07629	9.5844e-05	0.0153291
FBgn0002733	1593.18	2847.66	338.705	0.118942	-3.07168	1.40053e-08	4.83483e-06
FBgn0032505	2135.37	3804.64	466.09	0.122505	-3.02908	2.69935e-09	1.1225e-06
FBgn0039431	1896.02	3377.29	414.741	0.122803	-3.02558	6.29669e-09	2.33787e-06
FBgn0038294	385.128	675.458	94.7979	0.140346	-2.83294	0.000667336	0.0626835
FBgn0265669	520.386	911.413	129.36	0.141933	-2.81672	0.000148095	0.0208053
FBgn0260660	721.761	1262.81	180.708	0.1431	-2.80491	2.35601e-05	0.00408219
FBgn0261451	6476.1	11286.3	1665.88	0.147601	-2.76022	2.59357e-10	1.28394e-07
FBgn0050269	390.116	679.509	100.723	0.148229	-2.7541	0.00084791	0.0740745
FBgn0031176	1565.88	2717.02	414.741	0.152645	-2.71175	3.97686e-07	0.000108798
FBgn0027364	1260.54	2184.35	336.73	0.154155	-2.69754	1.63505e-06	0.000377733
FBgn0039232	1063.14	1834.98	291.306	0.158752	-2.65516	6.14945e-06	0.00118388
FBgn0262686	625.151	1077.49	172.809	0.16038	-2.64043	0.000131895	0.0190442
FBgn0050460	625.619	1075.47	175.771	0.163437	-2.61319	0.000151332	0.0209766
FBgn0010019	659.216	1116.99	201.445	0.180347	-2.47115	0.000243982	0.0298405
FBgn0034761	2466.87	4178.32	755.421	0.180795	-2.46757	3.53919e-07	9.94416e-05
FBgn0041184	691.977	1170.66	213.295	0.182201	-2.4564	0.000209122	0.0261931
FBgn0000635	1530.02	2573.22	486.827	0.189189	-2.4021	6.01906e-06	0.00118064
FBgn0250871	2227.34	3736.79	717.896	0.192116	-2.37995	1.28581e-06	0.000310867
FBgn0004858	1611.1	2700.82	521.388	0.193048	-2.37297	5.96343e-06	0.00118064
FBgn0040813	677.497	1118	236.995	0.211981	-2.23799	0.000714077	0.0662816
FBgn0261800	1113.66	1807.64	419.678	0.23217	-2.10675	0.000204778	0.0259619
FBgn0000210	1300.81	2087.14	514.476	0.246499	-2.02035	0.000201687	0.0259619
FBgn0264981	4151.81	6622.93	1680.69	0.253768	-1.97842	7.71947e-06	0.00145912
FBgn0002526	1801.72	2861.84	741.596	0.259133	-1.94824	0.000110275	0.0166148
FBgn0038826	1300.78	2045.62	555.95	0.271776	-1.87951	0.000511501	0.0506434
FBgn0260003	1012.2	1589.91	434.49	0.27328	-1.87155	0.00119306	0.096899
FBgn0261552	1824.88	2858.8	790.97	0.276679	-1.85371	0.000215112	0.0266226
FBgn0014388	1347.47	2107.39	587.549	0.278804	-1.84267	0.000581305	0.0570117
FBgn0261963	1273.88	1986.88	560.887	0.282296	-1.82472	0.0007735	0.0699237
FBgn0261836	1955.52	3041.08	869.968	0.286072	-1.80555	0.000252138	0.0301229
FBgn0013272	2238.98	3442.1	1035.86	0.300939	-1.73246	0.000306121	0.0342197
FBgn0263930	2910.42	4430.48	1390.37	0.313819	-1.672	0.000268868	0.0314062
FBgn0085446	1939.44	2938.8	940.079	0.319885	-1.64437	0.000823469	0.072549
FBgn0022774	3055.03	4623.9	1486.15	0.321407	-1.63753	0.000321097	0.035512
FBgn0001168	2128.72	3190.96	1066.48	0.334218	-1.58114	0.00103935	0.0878458
FBgn0037016	6049.02	9064.51	3033.53	0.33466	-1.57923	0.000174822	0.0233006
FBgn0038842	20482.1	30180.9	10783.3	0.357287	-1.48484	0.000163844	0.0224121
FBgn0016694	9666.61	13982.1	5351.14	0.382714	-1.38566	0.000626061	0.0602642
FBgn0001218	12836.9	7433.08	18240.7	2.45399	1.29513	0.00115691	0.0954546
FBgn0000615	7240.39	4103.38	10377.4	2.52899	1.33856	0.00116662	0.0954979
FBgn0000454	3651.53	1693.2	5609.86	3.31317	1.72821	0.000105065	0.0165493
FBgn0264979	2272.42	1050.15	3494.68	3.32779	1.73457	0.000290667	0.0332063
FBgn0031756	1801.94	816.221	2787.65	3.41531	1.77202	0.000404016	0.0420839
FBgn0030608	4815.3	2171.19	7459.41	3.43563	1.78058	3.83429e-05	0.00653463
FBgn0031913	1294.21	565.076	2023.34	3.58066	1.84022	0.000669283	0.0626835
FBgn0038983	1730.02	750.397	2709.64	3.61094	1.85238	0.000254984	0.0301229
FBgn0002962	1888.44	784.828	2992.06	3.81238	1.93069	0.000108634	0.0166082
FBgn0001226	32011.7	13299.5	50723.8	3.81395	1.93129	1.02606e-06	0.000255579
FBgn0260745	989.468	397.984	1580.95	3.9724	1.99001	0.000651134	0.0621026
FBgn0033814	1134.81	452.668	1816.96	4.01389	2.005	0.00036528	0.039149
FBgn0026376	874.721	342.286	1407.16	4.11105	2.03951	0.000763532	0.0696288
FBgn0001225	88283	31823.5	144743	4.54829	2.18532	2.91176e-08	9.45958e-06
FBgn0004003	605.489	211.65	999.328	4.7216	2.23928	0.0011159	0.092807
FBgn0027348	934.63	315.956	1553.3	4.91619	2.29754	0.000128952	0.0188815
FBgn0261853	608.844	203.549	1014.14	4.98229	2.31681	0.000755726	0.0695268
FBgn0038610	2164.65	682.547	3646.76	5.34286	2.41761	1.03254e-06	0.000255579
FBgn0004396	1583.19	497.226	2669.15	5.36808	2.42441	4.26591e-06	0.000886967
FBgn0040367	489.629	145.826	833.431	5.71524	2.51481	0.000790134	0.0702072
FBgn0004047	13471.3	3975.79	22966.8	5.77666	2.53024	1.00111e-09	4.33648e-07
FBgn0028415	2227.06	618.748	3835.36	6.19859	2.63194	1.16314e-07	3.45485e-05
FBgn0028416	2427.44	652.167	4202.71	6.44422	2.68801	4.22342e-08	1.33051e-05
FBgn0036620	385.339	97.2174	673.46	6.92736	2.79231	0.000780218	0.0699237
FBgn0250832	821.039	194.435	1447.64	7.44539	2.89635	5.99216e-06	0.00118064
FBgn0004045	53388.1	11320.8	95455.5	8.4319	3.07586	6.425e-14	4.17464e-11
FBgn0032167	371.743	75.9511	667.535	8.78901	3.1357	0.000252299	0.0301229
FBgn0052834	583.086	117.471	1048.7	8.92732	3.15823	1.31142e-05	0.00231541
FBgn0264562	437.536	86.0779	788.995	9.16606	3.1963	7.37212e-05
FBgn0013949	320.218	61.7735	578.662	9.36747	3.22766	0.000416331	0.0428532
FBgn0000644	1058.55	196.46	1920.64	9.77626	3.28928	5.54079e-08	1.69418e-05
FBgn0083936	427.561	77.9764	777.145	9.96641	3.31707	5.05078e-05	0.00846901
FBgn0005391	96884.5	17623.7	176145	9.99481	3.32118	8.19545e-16	6.08571e-13
FBgn0035755	1595.3	280.513	2910.1	10.3742	3.37493	7.96951e-10	3.60222e-07
FBgn0010038	541.222	86.0779	996.365	11.5752	3.53296	3.14974e-06	0.000668259
FBgn0000094	346.791	54.6848	638.898	11.6833	3.54638	8.05862e-05	0.0130902
FBgn0051869	1681.9	256.208	3107.59	12.1292	3.60041	5.39368e-11	2.80364e-08
FBgn0260942	1186.09	169.118	2203.06	13.0268	3.70341	6.50526e-10	3.07403e-07
FBgn0040949	2017.64	256.208	3779.08	14.75	3.88265	4.51499e-13	2.47041e-10
FBgn0052137	224.979	26.3297	423.628	16.0894	4.00803	0.000304381	0.0342197
FBgn0086265	3508.65	408.11	6609.19	16.1946	4.01744	3.99863e-16	3.46415e-13
FBgn0003983	10058.5	1157.49	18959.6	16.3798	4.03385	2.77427e-19	3.20459e-16
FBgn0038611	1809.96	191.397	3428.52	17.9132	4.16295	7.08734e-14	4.33412e-11
FBgn0000448	193.772	18.2283	369.317	20.2607	4.34061	0.000336836	0.0364765
FBgn0085362	21235.2	1946.37	40524.1	20.8203	4.37992	5.00319e-23	1.04026e-19
FBgn0003980	97854.7	8655.38	187054	21.6113	4.43371	1.86754e-24	6.47164e-21
FBgn0000427	12190.3	1065.34	23315.3	21.8853	4.45189	1.07137e-22	1.85632e-19
FBgn0014076	21325.7	1793.46	40857.9	22.7816	4.5098	4.88181e-24	1.26878e-20
FBgn0086266	1434.74	113.42	2756.05	24.2995	4.60285	1.61588e-14	1.11991e-11
FBgn0030596	2350.95	179.245	4522.65	25.2317	4.65717	9.35052e-18	9.7208e-15
FBgn0003979	390664	28569.8	752758	26.3481	4.71963	4.83799e-27	5.02957e-23
FBgn0033887	499.624	36.4565	962.791	26.4093	4.72297	1.44171e-08	4.83483e-06
FBgn0010473	347.856	695.712	0	0	#NAME?	3.36692e-13	1.94458e-10
FBgn0033817	145.826	291.652	0	0	#NAME?	1.77268e-06	0.000400625
FBgn0028482	143.801	287.601	0	0	#NAME?	2.10723e-06	0.000466101
FBgn0003515	88.6096	177.219	0	0	#NAME?	0.000274002	0.0316503
FBgn0020372	74.9384	149.877	0	0	#NAME?	0.000960213	0.0824989
