# Supplementary material for: Systematic imaging reveals features and changing localization of mRNAs in Drosophila development
Source: eLife. 2015 Apr 2;4:e05003. doi: 10.7554/eLife.05003 (PMC4384636; doi:10.7554/eLife.05003)
Supplement: Supplementary file 3. — Differentially expressed genes (late/full). Genes showing significant differential expression (padj <0.1) from late to full ovaries. Upregulated genes show log2FolgChange >0, downregulated genes show log2FolgChange ≤0. DOI: http://dx.doi.org/10.7554/eLife.05003.021 [file elife05003s003.xlsx]

## Sheet: Sheet1
Supplementary Table S3. Differentially expressed genes (padj <0.1) from late to full ovaries
upregulated genes: log2FoldChange >0
downregulated genes: log2FoldChange =<0
FBgn_id	baseMean	baseMeanA	baseMeanB	foldChange	log2FoldChange	pval	padj
FBgn0028415	1772.41	3540.43	4.38817	0.00123945	-9.65609	4.35108e-24	2.13513e-21
FBgn0250832	669.257	1336.32	2.19408	0.00164188	-9.25043	8.63684e-14	2.1708e-11
FBgn0250815	477.378	952.561	2.19408	0.00230335	-8.76205	1.09488e-10	2.01478e-08
FBgn0261853	469.174	936.154	2.19408	0.00234372	-8.73698	1.52572e-10	2.67768e-08
FBgn0028416	1945.25	3879.52	10.9704	0.00282778	-8.46612	9.84131e-23	4.40934e-20
FBgn0040060	358.607	712.826	4.38817	0.00615602	-7.34379	9.21754e-08	1.04381e-05
FBgn0263597	140.107	278.02	2.19408	0.00789181	-6.98543	0.000778422	0.0371697
FBgn0036024	220.964	437.54	4.38817	0.0100292	-6.63965	4.24068e-05	0.00276001
FBgn0028583	142.023	280.755	3.29113	0.0117224	-6.41459	0.0012013	0.0553179
FBgn0032505	217.867	430.248	5.48521	0.012749	-6.29348	7.91378e-05	0.00488332
FBgn0036970	139.837	275.286	4.38817	0.0159404	-5.97117	0.00204543	0.0886981
FBgn0003356	347.043	680.922	13.1645	0.0193334	-5.69276	5.27485e-06	0.000449234
FBgn0035665	329.268	645.372	13.1645	0.0203983	-5.61541	1.00931e-05	0.000756245
FBgn0003863	568.015	1112.99	23.0379	0.020699	-5.59429	5.21754e-08	6.10986e-06
FBgn0000079	196.268	383.759	8.77634	0.0228694	-5.45044	0.000588359	0.0287348
FBgn0033774	310.404	604.352	16.4556	0.0272285	-5.19874	4.34955e-05	0.00278398
FBgn0052834	507.067	968.058	46.0758	0.0475961	-4.39301	1.1319e-05	0.00083316
FBgn0003015	10055.7	15048.6	5062.85	0.336432	-1.57161	0.00193043	0.0855146
FBgn0026084	51034.1	26768.3	75299.9	2.81302	1.49212	0.00204853	0.0886981
FBgn0040007	128264	64135.2	192394	2.99982	1.58487	0.00100563	0.0473198
FBgn0015222	6702.26	3338.07	10066.5	3.01566	1.59247	0.00221074	0.0933677
FBgn0033000	22391.8	11061.6	33722	3.04857	1.60813	0.00109297	0.0508059
FBgn0000454	10562	5178.47	15945.5	3.07919	1.62255	0.00135229	0.0613891
FBgn0052672	6202.82	3033.61	9372.03	3.0894	1.62733	0.00189945	0.0847352
FBgn0013679	23985.2	11568.4	36402.1	3.14669	1.65383	0.000780994	0.0371697
FBgn0039680	4446.58	2137.57	6755.59	3.16041	1.66011	0.00214612	0.0917668
FBgn0015221	6413.61	2988.95	9838.27	3.29155	1.71877	0.00103831	0.0486352
FBgn0033188	8930.44	4156.63	13704.3	3.29696	1.72114	0.000782711	0.0371697
FBgn0038100	3515.65	1631.66	5399.64	3.30929	1.72652	0.00193352	0.0855146
FBgn0262952	42970.6	16943.7	68997.4	4.07214	2.02579	3.95236e-05	0.00259421
FBgn0033631	8927.82	3508.53	14347.1	4.08922	2.03182	8.6353e-05	0.00526549
FBgn0261552	1961.27	730.145	3192.39	4.37227	2.12838	0.000579114	0.0284179
FBgn0263097	1973.19	704.622	3241.76	4.60071	2.20186	0.000378313	0.0201996
FBgn0031913	5268.29	1867.75	8668.83	4.64132	2.21454	4.33989e-05	0.00278398
FBgn0261260	4744.04	1586.08	7901.99	4.98208	2.31675	2.45758e-05	0.00167717
FBgn0035209	1321.13	428.425	2213.83	5.16737	2.36943	0.000486909	0.0249632
FBgn0002719	3145.39	1011.81	5278.97	5.21734	2.38331	3.72955e-05	0.00247955
FBgn0034443	1095.91	334.536	1857.29	5.55185	2.47297	0.000543263	0.0271764
FBgn0051324	1122.42	338.182	1906.66	5.63797	2.49517	0.000450653	0.0233366
FBgn0013684	18590.3	5533.06	31647.5	5.71971	2.51594	8.25969e-07	8.51161e-05
FBgn0264975	4240.88	1258.84	7222.93	5.73777	2.52049	6.76644e-06	0.000549041
FBgn0000489	1226.24	363.705	2088.77	5.74302	2.52181	0.000290802	0.0162247
FBgn0000644	6017.89	1772.95	10262.8	5.78856	2.53321	2.93626e-06	0.000256425
FBgn0261560	969.834	279.843	1659.82	5.93126	2.56834	0.000538614	0.0270752
FBgn0000261	2284	652.664	3915.34	5.99902	2.58473	2.41303e-05	0.00165775
FBgn0000075	529.216	135.82	922.612	6.79292	2.76403	0.00234694	0.0983137
FBgn0035542	6066.69	1535.95	10597.4	6.8996	2.78651	3.50473e-07	3.76211e-05
FBgn0052091	950.885	234.266	1667.5	7.11799	2.83147	0.000174765	0.0101177
FBgn0003328	860.141	209.655	1510.63	7.20531	2.84906	0.00024729	0.0140017
FBgn0030576	670.795	156.785	1184.81	7.55687	2.91779	0.000536495	0.0270752
FBgn0036910	489.847	113.031	866.663	7.66747	2.93875	0.00179943	0.0809744
FBgn0016122	1672.81	373.732	2971.89	7.95192	2.9913	5.98527e-06	0.000493426
FBgn0016715	1916.05	392.875	3439.23	8.75401	3.12994	1.30567e-06	0.000125747
FBgn0002868	3801.22	776.634	6825.8	8.78895	3.13569	7.05374e-08	8.07653e-06
FBgn0087002	1726.44	337.271	3115.6	9.23769	3.20753	1.30063e-06	0.000125747
FBgn0038395	1252.65	244.293	2261	9.25529	3.21028	6.70431e-06	0.000548317
FBgn0262160	1741.7	338.182	3145.22	9.30037	3.21729	1.16757e-06	0.00011569
FBgn0004666	385.136	74.7464	695.525	9.30512	3.21803	0.00207845	0.0896169
FBgn0029508	605.214	116.677	1093.75	9.37415	3.22869	0.000262869	0.0148025
FBgn0030615	719.004	135.82	1302.19	9.58763	3.26117	9.73723e-05	0.00586796
FBgn0031971	5074.48	926.127	9222.83	9.9585	3.31593	5.46841e-09	7.31844e-07
FBgn0036938	1433.27	258.878	2607.67	10.073	3.33242	1.58346e-06	0.000149702
FBgn0004629	1359.8	242.47	2477.12	10.2162	3.35279	1.8774e-06	0.000174294
FBgn0003463	343.286	60.1618	626.411	10.4121	3.38019	0.00218259	0.0925578
FBgn0031914	3650.7	617.114	6684.28	10.8315	3.43716	6.62523e-09	8.75294e-07
FBgn0036091	691.973	115.766	1268.18	10.9547	3.45348	5.35468e-05	0.00338528
FBgn0000636	910.414	152.228	1668.6	10.9612	3.45434	1.09884e-05	0.000814641
FBgn0022355	326.932	53.781	600.082	11.1579	3.47999	0.00208962	0.0897232
FBgn0027570	874.784	135.82	1613.75	11.8815	3.57065	7.9234e-06	0.000618566
FBgn0015766	459.008	71.1003	846.917	11.9116	3.57429	0.000320193	0.0175848
FBgn0085446	5622.35	867.788	10376.9	11.9579	3.57989	3.37914e-10	5.70853e-08
FBgn0036101	645.195	95.7119	1194.68	12.482	3.64178	3.70636e-05	0.00247955
FBgn0033787	1234.46	180.485	2288.43	12.6793	3.6644	5.33659e-07	5.61159e-05
FBgn0031561	407.008	59.2502	754.765	12.7386	3.67113	0.000443493	0.0230818
FBgn0040827	426.569	61.0733	792.064	12.9691	3.697	0.000320809	0.0175848
FBgn0033875	973.24	138.554	1807.93	13.0485	3.70581	2.03146e-06	0.00018238
FBgn0045064	785.145	105.739	1464.55	13.8506	3.79188	5.564e-06	0.000469976
FBgn0025390	2274.92	299.897	4249.94	14.1713	3.8249	3.42594e-09	4.77085e-07
FBgn0000406	735.06	96.6234	1373.5	14.2149	3.82934	7.29536e-06	0.000582781
FBgn0036715	341.302	41.9309	640.673	15.2792	3.9335	0.00053623	0.0270752
FBgn0040001	335.909	41.0194	630.799	15.3781	3.9428	0.000569185	0.0280644
FBgn0265356	714.14	86.5965	1341.68	15.4935	3.95359	5.12693e-06	0.000440275
FBgn0035768	2081.73	247.028	3916.44	15.8542	3.9868	1.79359e-09	2.71809e-07
FBgn0029896	1086.16	128.527	2043.79	15.9016	3.9911	2.00035e-07	2.21651e-05
FBgn0035023	363.15	42.8425	683.457	15.9528	3.99574	0.000324083	0.0176703
FBgn0033448	650.527	75.658	1225.4	16.1965	4.01761	7.49356e-06	0.000589475
FBgn0040606	799.608	92.9773	1506.24	16.2001	4.01793	1.69894e-06	0.000159159
FBgn0027560	343.867	38.2848	649.449	16.9636	4.08437	0.000346121	0.0187725
FBgn0031973	270.651	30.0809	511.222	16.9949	4.08703	0.0012138	0.0553459
FBgn0250835	431.344	46.4886	816.199	17.557	4.13397	7.73867e-05	0.00480404
FBgn0004028	516.357	51.9579	980.756	18.876	4.23848	1.62745e-05	0.00114468
FBgn0035539	681.986	68.3656	1295.61	18.9511	4.24421	2.0212e-06	0.00018238
FBgn0004117	446.888	44.6656	849.111	19.0104	4.24872	4.25853e-05	0.00276001
FBgn0010019	1891.58	185.955	3597.2	19.3445	4.27385	4.28874e-10	6.90554e-08
FBgn0051015	704.931	69.2772	1340.59	19.351	4.27434	1.36865e-06	0.000130592
FBgn0264695	434.095	41.0194	827.17	20.1653	4.33381	3.9468e-05	0.00259421
FBgn0030160	368.466	33.7271	703.204	20.8499	4.38197	0.000101476	0.00607971
FBgn0034861	299.453	27.3463	571.559	20.9008	4.38549	0.000357367	0.0191806
FBgn0030510	8514.5	762.049	16266.9	21.3463	4.41592	1.57856e-14	4.51863e-12
FBgn0040813	2550.3	218.77	4881.84	22.3149	4.47994	8.27762e-12	1.67257e-09
FBgn0029990	490.5	41.9309	939.068	22.3956	4.48514	9.91412e-06	0.000751213
FBgn0035917	323.588	27.3463	619.829	22.6659	4.50245	0.000168029	0.00978271
FBgn0033438	541.69	45.5771	1037.8	22.7702	4.50908	4.22259e-06	0.000365662
FBgn0038294	1041.51	87.508	1995.52	22.8038	4.51121	1.51881e-08	1.95642e-06
FBgn0002773	1698.56	142.201	3254.92	22.8897	4.51662	1.81044e-10	3.10943e-08
FBgn0051313	638.128	51.9579	1224.3	23.5633	4.55847	9.09328e-07	9.18689e-05
FBgn0036433	258.414	20.9655	495.863	23.6514	4.56386	0.000556075	0.0275498
FBgn0043841	4830.17	383.759	9276.59	24.1729	4.59532	3.67648e-14	9.71439e-12
FBgn0030816	312.347	24.6116	600.082	24.382	4.60775	0.00016149	0.0094554
FBgn0040718	256.313	20.0539	492.572	24.5624	4.61838	0.0005194	0.0264971
FBgn0036116	310.246	23.7001	596.791	25.181	4.65426	0.000150423	0.00885777
FBgn0030065	1723.55	123.058	3324.04	27.0119	4.75552	2.86994e-11	5.58014e-09
FBgn0036544	839.335	58.3387	1620.33	27.7746	4.79569	2.55334e-08	3.1324e-06
FBgn0036382	278.895	19.1424	538.648	28.139	4.8145	0.000204332	0.0117634
FBgn0031220	273.503	18.2308	528.774	29.0044	4.8582	0.000209993	0.0120221
FBgn0039800	234.38	14.5847	454.175	31.1406	4.96072	0.000440597	0.0230818
FBgn0010424	534.76	32.8155	1036.7	31.5919	4.98148	8.15687e-07	8.49056e-05
FBgn0030309	379.452	22.7885	736.115	32.302	5.01355	1.37299e-05	0.00100345
FBgn0050197	908.912	53.781	1764.04	32.8005	5.03565	3.36669e-09	4.75257e-07
FBgn0263256	398.65	22.7885	774.512	33.9869	5.08691	7.43676e-06	0.000589475
FBgn0030847	377.992	20.9655	735.018	35.0585	5.13169	1.01273e-05	0.000756245
FBgn0031111	1642.41	90.2427	3194.59	35.4	5.14568	2.88675e-12	6.61067e-10
FBgn0034797	736.608	38.2848	1434.93	37.4805	5.22807	1.23306e-08	1.60844e-06
FBgn0040992	228.625	11.85	445.399	37.5863	5.23213	0.000307614	0.0170428
FBgn0012037	196.447	10.027	382.868	38.1838	5.25489	0.000738268	0.0355507
FBgn0034588	339.418	17.3193	661.516	38.1953	5.25532	1.73277e-05	0.0012065
FBgn0028527	2192.84	103.916	4281.76	41.2041	5.36472	2.47027e-14	6.88004e-12
FBgn0039529	1406.77	66.5426	2746.99	41.2818	5.36743	3.62135e-12	8.1126e-10
FBgn0004169	555.249	25.5232	1084.97	42.5094	5.40971	1.15409e-07	1.29271e-05
FBgn0000014	218.937	10.027	427.846	42.6696	5.41514	0.000291272	0.0162247
FBgn0038465	343.992	15.4962	672.487	43.3969	5.43952	9.64653e-06	0.000736352
FBgn0034331	408.439	18.2308	798.647	43.8075	5.4531	2.0353e-06	0.00018238
FBgn0033820	757.916	33.7271	1482.1	43.9441	5.4576	3.14028e-09	4.49752e-07
FBgn0036262	168.751	7.29234	330.21	45.2817	5.50086	0.00120245	0.0553179
FBgn0036589	320.042	13.6731	626.411	45.8133	5.51769	1.45096e-05	0.00104561
FBgn0085410	299.932	11.85	588.015	49.6213	5.63289	1.89103e-05	0.00130786
FBgn0034638	234.388	9.11542	459.661	50.4267	5.65612	0.000119104	0.00709462
FBgn0052645	2664.75	102.093	5227.41	51.2025	5.67814	2.25513e-16	7.74636e-14
FBgn0053494	143.705	5.46925	281.94	51.55	5.6879	0.00222626	0.0936391
FBgn0030157	144.253	5.46925	283.037	51.7506	5.6935	0.00216904	0.0923633
FBgn0000044	2015.25	75.658	3954.84	52.2726	5.70798	4.42646e-15	1.34161e-12
FBgn0011695	565.586	20.9655	1110.21	52.9541	5.72667	2.90145e-08	3.51758e-06
FBgn0000276	185.848	6.38079	365.315	57.2523	5.83926	0.000420463	0.0223344
FBgn0014465	7736.51	262.524	15210.5	57.9394	5.85647	3.81035e-21	1.45428e-18
FBgn0032897	1945.51	65.631	3825.39	58.2862	5.86508	2.07689e-15	6.48556e-13
FBgn0030484	139.409	4.55771	274.261	60.1751	5.91109	0.00202536	0.088438
FBgn0052368	227.443	7.29234	447.593	61.3786	5.93966	8.94106e-05	0.00541986
FBgn0040736	235.671	7.29234	464.049	63.6351	5.99175	6.2404e-05	0.00389741
FBgn0002789	723.467	21.877	1425.06	65.1395	6.02546	4.38483e-10	6.95165e-08
FBgn0033446	1178.45	35.5501	2321.34	65.2977	6.02896	5.73578e-13	1.37459e-10
FBgn0015872	243.35	7.29234	479.407	65.7413	6.03873	4.46688e-05	0.00284143
FBgn0032126	977.788	29.1693	1926.41	66.0421	6.04532	6.95833e-12	1.47704e-09
FBgn0003149	337.417	10.027	664.808	66.302	6.05098	2.48678e-06	0.000219028
FBgn0259209	687.636	18.2308	1357.04	74.4366	6.21794	3.81055e-10	6.32124e-08
FBgn0038761	220.497	5.46925	435.526	79.6317	6.31527	6.05721e-05	0.00380607
FBgn0034639	147.73	3.64617	291.813	80.0329	6.32252	0.000934768	0.0441871
FBgn0063649	185.485	4.55771	366.412	80.3939	6.32901	0.000213752	0.0121697
FBgn0037405	564.134	13.6731	1114.59	81.5172	6.34903	3.14237e-09	4.49752e-07
FBgn0032140	1260.18	30.0809	2490.29	82.7863	6.37132	2.90815e-14	7.88644e-12
FBgn0262563	153.763	3.64617	303.881	83.3425	6.38098	0.000687912	0.0332814
FBgn0020439	855.846	20.0539	1691.64	84.3545	6.39839	8.03007e-12	1.655e-09
FBgn0265413	935.838	20.9655	1850.71	88.2742	6.46392	1.55976e-12	3.65302e-10
FBgn0039682	538.539	11.85	1065.23	89.8923	6.49013	3.54415e-09	4.86966e-07
FBgn0030976	652.539	12.7616	1292.32	101.266	6.66201	1.37321e-10	2.48261e-08
FBgn0014466	3722.16	71.1003	7373.22	103.702	6.6963	5.56572e-22	2.29419e-19
FBgn0032303	431.4	8.20388	854.596	104.17	6.70279	3.14502e-08	3.76854e-06
FBgn0034330	195.451	3.64617	387.256	106.209	6.73076	8.46438e-05	0.00519199
FBgn0031554	496.581	9.11542	984.047	107.954	6.75427	4.45939e-09	6.04658e-07
FBgn0032684	418.328	7.29234	829.364	113.731	6.82948	3.2908e-08	3.8979e-06
FBgn0038469	2339.2	40.1078	4638.29	115.646	6.85357	8.51582e-20	3.13412e-17
FBgn0052774	909.517	15.4962	1803.54	116.386	6.86277	3.62231e-13	8.88761e-11
FBgn0264696	11085.5	184.131	21986.9	119.409	6.89977	3.22019e-27	2.37029e-24
FBgn0032900	228.911	3.64617	454.175	124.562	6.96072	1.63287e-05	0.00114468
FBgn0040733	228.911	3.64617	454.175	124.562	6.96072	1.63287e-05	0.00114468
FBgn0032311	232.202	3.64617	460.758	126.368	6.98148	1.39158e-05	0.00100987
FBgn0014033	116.649	1.82308	231.476	126.969	6.98834	0.00198356	0.0873528
FBgn0016123	724.032	10.9385	1437.13	131.382	7.03763	6.76922e-12	1.47704e-09
FBgn0032127	6911.21	103.916	13718.5	132.016	7.04457	2.39235e-26	1.64354e-23
FBgn0037547	125.426	1.82308	249.029	136.597	7.09379	0.00120905	0.0553459
FBgn0029568	1232.96	17.3193	2448.6	141.38	7.14343	5.19192e-16	1.7259e-13
FBgn0030262	141.881	1.82308	281.94	154.65	7.27286	0.000480931	0.02478
FBgn0000360	185779	2275.21	369282	162.307	7.34258	1.4558e-32	2.14314e-29
FBgn0052644	388.986	4.55771	773.415	169.694	7.40679	2.10227e-08	2.64194e-06
FBgn0035328	8076.29	92.9773	16059.6	172.726	7.43234	9.45124e-29	8.85409e-26
FBgn0000359	100230	1140.34	199320	174.791	7.44948	5.5966e-33	9.61216e-30
FBgn0014464	3079.44	31.904	6126.98	192.044	7.5853	3.66068e-24	1.88617e-21
FBgn0037577	550.159	5.46925	1094.85	200.182	7.64517	7.39116e-11	1.41048e-08
FBgn0032789	3058.97	28.2578	6089.68	215.504	7.75157	1.08633e-24	5.89191e-22
FBgn0034490	814.36	7.29234	1621.43	222.347	7.79667	5.11043e-14	1.31658e-11
FBgn0029697	2184.46	19.1424	4349.77	227.233	7.82803	2.35779e-22	1.01238e-19
FBgn0041709	9834.04	84.7734	19583.3	231.008	7.8518	1.81657e-31	2.07997e-28
FBgn0036742	105.772	0.911542	210.632	231.072	7.8522	0.00202057	0.088438
FBgn0032322	106.869	0.911542	212.826	233.479	7.86715	0.00189053	0.0847041
FBgn0024944	219.223	1.82308	436.623	239.497	7.90386	7.26137e-06	0.000582781
FBgn0036690	5342.72	41.9309	10643.5	253.834	7.98774	3.37021e-29	3.473e-26
FBgn0085428	468.615	3.64617	933.583	256.045	8.00025	3.86452e-10	6.32124e-08
FBgn0035694	4505.32	34.6386	8976	259.133	8.01755	2.76725e-28	2.37638e-25
FBgn0041252	4226.95	31.904	8421.99	263.979	8.04428	5.67546e-28	4.49889e-25
FBgn0000358	65407	487.675	130326	267.24	8.06199	3.50157e-36	7.21674e-33
FBgn0000356	81210.2	577.006	161843	280.488	8.1318	1.0154e-36	2.61594e-33
FBgn0032788	3101.85	21.877	6181.83	282.572	8.14248	4.20838e-26	2.71046e-23
FBgn0033065	134.843	0.911542	268.775	294.858	8.20388	0.000353029	0.0190469
FBgn0051928	1803.43	11.85	3595.01	303.375	8.24496	7.7936e-22	3.08896e-19
FBgn0000355	281233	1837.67	560629	305.076	8.25303	7.36899e-38	3.79687e-34
FBgn0033593	425.374	2.73463	848.014	310.102	8.2766	9.87163e-10	1.51832e-07
FBgn0030438	2231.09	13.6731	4448.51	325.347	8.34583	5.49158e-24	2.57231e-21
FBgn0033443	469.804	2.73463	936.874	342.597	8.42037	1.53307e-10	2.67768e-08
FBgn0035710	480.226	2.73463	957.718	350.219	8.45211	1.00041e-10	1.87441e-08
FBgn0000357	116002	627.141	231376	368.938	8.52723	3.80924e-39	3.92542e-35
FBgn0262608	25623	135.82	51110.1	376.308	8.55577	1.15482e-37	3.96681e-34
FBgn0263083	177.628	0.911542	354.345	388.731	8.60263	2.92304e-05	0.00196875
FBgn0263038	178.725	0.911542	356.539	391.138	8.61153	2.74561e-05	0.00186141
FBgn0034407	206.151	0.911542	411.391	451.313	8.81798	5.85817e-06	0.000486842
FBgn0040850	206.151	0.911542	411.391	451.313	8.81798	5.85817e-06	0.000486842
FBgn0052602	235.223	0.911542	469.534	515.099	9.0087	1.19008e-06	0.000116798
FBgn0012042	237.965	0.911542	475.019	521.116	9.02546	1.0263e-06	0.00010268
FBgn0030439	251.678	0.911542	502.445	551.204	9.10644	4.92406e-07	5.23118e-05
FBgn0262609	513.23	1.82308	1024.64	562.035	9.13452	8.86704e-12	1.75721e-09
FBgn0262003	263.197	0.911542	525.483	576.477	9.17112	2.67716e-07	2.90402e-05
FBgn0262895	267.037	0.911542	533.163	584.902	9.19205	2.18835e-07	2.39903e-05
FBgn0010388	816.47	2.73463	1630.2	596.134	9.21949	6.09709e-16	1.96345e-13
FBgn0032082	293.366	0.911542	585.821	642.67	9.32793	5.60347e-08	6.48806e-06
FBgn0029696	915.752	2.73463	1828.77	668.746	9.38531	3.04762e-17	1.08296e-14
FBgn0032422	714.537	1.82308	1427.25	782.878	9.61264	4.81877e-15	1.41878e-12
FBgn0052642	3538.77	8.20388	7069.34	861.707	9.75105	6.12557e-32	7.89049e-29
FBgn0051926	1826.75	3.64617	3649.86	1001.01	9.96724	1.99419e-25	1.14168e-22
FBgn0035697	485.897	0.911542	970.882	1065.1	10.0568	7.02329e-12	1.47704e-09
FBgn0051661	1629.01	0.911542	3257.12	3573.2	11.803	5.46504e-26	3.31278e-23
FBgn0031865	327.467	0	654.934	Inf	Inf	1.90586e-09	2.84635e-07
FBgn0039530	321.982	0	643.964	Inf	Inf	2.52792e-09	3.72147e-07
FBgn0025583	286.328	0	572.656	Inf	Inf	1.65129e-08	2.10081e-06
FBgn0010385	215.569	0	431.138	Inf	Inf	8.55907e-07	8.73279e-05
FBgn0040532	197.468	0	394.935	Inf	Inf	2.47387e-06	0.000219028
FBgn0031908	177.172	0	354.345	Inf	Inf	8.35122e-06	0.000642233
FBgn0041581	177.172	0	354.345	Inf	Inf	8.35122e-06	0.000642233
FBgn0037290	167.299	0	334.598	Inf	Inf	1.52525e-05	0.00109151
FBgn0032116	133.291	0	266.581	Inf	Inf	0.000128238	0.00759481
FBgn0002869	114.092	0	228.185	Inf	Inf	0.000443367	0.0230818
FBgn0034200	110.801	0	221.603	Inf	Inf	0.000550005	0.0273807
FBgn0046258	108.607	0	217.214	Inf	Inf	0.000635294	0.0308807
FBgn0027578	100.379	0	200.759	Inf	Inf	0.00109451	0.0508059
FBgn0033128	95.4427	0	190.885	Inf	Inf	0.00152083	0.0687377
FBgn0083936	358.692	717.384	0	0	#NAME?	9.12193e-10	1.42427e-07
FBgn0000094	294.884	589.768	0	0	#NAME?	2.15114e-08	2.67079e-06
FBgn0036969	210.566	421.132	0	0	#NAME?	1.97847e-06	0.000182037
FBgn0043530	119.412	238.824	0	0	#NAME?	0.000437032	0.0230818
