# Supplementary material for: Systematic imaging reveals features and changing localization of mRNAs in Drosophila development
Source: eLife. 2015 Apr 2;4:e05003. doi: 10.7554/eLife.05003 (PMC4384636; doi:10.7554/eLife.05003)
Supplement: Supplementary file 4. — Differentially expressed genes (full/0–2h embryos). Genes showing significant differential expression (padj <0.1) from full ovaries to 0–2 hr embryos. Upregulated genes show log2FolgChange >0, downregulated genes show log2FolgChange ≤0. DOI: http://dx.doi.org/10.7554/eLife.05003.022 [file elife05003s004.xlsx]

## Sheet: Sheet1
Supplementary Table S4. Differentially expressed genes (padj <0.1) from full ovaries to 0-2h embryos
upregulated genes: log2FoldChange >0
downregulated genes: log2FoldChange =<0
FBgn_id	baseMean	baseMeanA	baseMeanB	foldChange	log2FoldChange	pval	padj
FBgn0000356	45814.3	91627.1	1.61008	1.75721e-05	-15.7964	7.87463e-28	2.61727e-24
FBgn0003979	142689	285371	6.44033	2.25683e-05	-15.4353	3.46148e-30	3.45144e-26
FBgn0014076	17803.3	35605	1.61008	4.52206e-05	-14.4327	3.19149e-24	3.53581e-21
FBgn0004045	17108	34214.4	1.61008	4.70586e-05	-14.3752	4.60237e-24	4.58902e-21
FBgn0262608	14468.7	28935.8	1.61008	5.56432e-05	-14.1334	2.18505e-23	1.8156e-20
FBgn0000355	158708	317398	17.7109	5.58002e-05	-14.1294	2.06862e-28	1.03131e-24
FBgn0000360	104540	209068	12.8807	6.16099e-05	-13.9865	1.06715e-27	2.66013e-24
FBgn0005391	23745.1	47487	3.22016	6.78114e-05	-13.8481	1.14176e-24	1.42306e-21
FBgn0000357	65502	130993	11.2706	8.60396e-05	-13.5046	2.51102e-26	4.17289e-23
FBgn0003983	8272.44	16543.3	1.61008	9.73255e-05	-13.3268	5.02654e-21	3.13248e-18
FBgn0000358	36896	73783.9	8.05041	0.000109108	-13.162	6.49042e-25	9.24514e-22
FBgn0041709	5544.31	11087	1.61008	0.000145222	-12.7495	3.22678e-19	1.78745e-16
FBgn0014465	4306.49	8611.37	1.61008	0.000186972	-12.3849	5.08444e-18	2.41414e-15
FBgn0000359	56436	112845	27.3714	0.000242558	-12.0094	1.29717e-23	1.17583e-20
FBgn0033188	3881.72	7758.61	4.83024	0.000622565	-10.6495	2.33026e-16	9.29401e-14
FBgn0031913	2455.52	4907.83	3.22016	0.000656128	-10.5737	1.37683e-14	4.29013e-12
FBgn0010019	1019.08	2036.54	1.61008	0.000790595	-10.3048	1.44441e-10	2.57182e-08
FBgn0033446	657.915	1314.22	1.61008	0.00122512	-9.67286	2.34009e-08	3.2407e-06
FBgn0038395	640.835	1280.06	1.61008	0.00125782	-9.63486	3.13252e-08	4.22085e-06
FBgn0027570	457.614	913.618	1.61008	0.00176231	-9.14831	1.07742e-06	0.000108515
FBgn0260745	432.771	863.932	1.61008	0.00186367	-9.06764	1.86203e-06	0.000175154
FBgn0259209	384.947	768.284	1.61008	0.00209568	-8.89836	5.63563e-06	0.000460597
FBgn0040813	1385.14	2763.84	6.44033	0.00233021	-8.74532	8.58504e-11	1.67846e-08
FBgn0031111	906.717	1808.6	4.83024	0.0026707	-8.54857	4.9906e-09	7.7752e-07
FBgn0025390	1206.27	2406.09	6.44033	0.00267668	-8.54534	4.26008e-10	7.45215e-08
FBgn0034761	278.12	554.63	1.61008	0.00290298	-8.42825	8.99286e-05	0.00553505
FBgn0026562	273.462	545.314	1.61008	0.00295258	-8.40381	0.000102545	0.00615948
FBgn0040364	268.493	535.377	1.61008	0.00300738	-8.37728	0.000118083	0.00688542
FBgn0001296	529.844	1056.47	3.22016	0.00304804	-8.3579	6.83947e-07	7.25493e-05
FBgn0085446	2947.09	5874.86	19.321	0.00328876	-8.24824	1.5831e-12	3.94628e-10
FBgn0028527	1216.08	2424.1	8.05041	0.00332099	-8.23417	7.9269e-10	1.33965e-07
FBgn0051710	238.681	475.752	1.61008	0.00338428	-8.20693	0.000281879	0.01503
FBgn0000636	473.946	944.673	3.22016	0.00340876	-8.19654	2.06119e-06	0.000192076
FBgn0263256	220.049	438.487	1.61008	0.0036719	-8.08926	0.000496005	0.0244835
FBgn0035542	3011.12	5999.7	22.5411	0.00375705	-8.05619	2.76363e-12	6.40841e-10
FBgn0004858	427.676	852.131	3.22016	0.00377895	-8.0478	5.46168e-06	0.00045382
FBgn0034797	407.801	812.381	3.22016	0.00396386	-7.97888	8.45568e-06	0.00068546
FBgn0264981	781.442	1556.44	6.44033	0.00413785	-7.9169	5.50648e-08	7.03912e-06
FBgn0035023	194.274	386.937	1.61008	0.00416109	-7.90882	0.00111514	0.0498611
FBgn0051015	381.094	758.968	3.22016	0.00424282	-7.88076	1.55e-05	0.00117978
FBgn0035696	570.399	1135.97	4.83024	0.0042521	-7.87761	7.27501e-07	7.6357e-05
FBgn0035539	368.362	733.503	3.22016	0.00439011	-7.83153	2.08552e-05	0.00152902
FBgn0002868	1941.06	3864.4	17.7109	0.00458309	-7.76946	9.63982e-11	1.81356e-08
FBgn0027339	175.641	349.672	1.61008	0.00460455	-7.76272	0.00204616	0.0843069
FBgn0032297	172.536	343.461	1.61008	0.00468782	-7.73687	0.00226804	0.0911356
FBgn0030816	170.672	339.734	1.61008	0.00473924	-7.72113	0.00241315	0.0958626
FBgn0000299	298.8	594.38	3.22016	0.00541768	-7.52811	0.00011621	0.00681608
FBgn0013272	536.734	1067.03	6.44033	0.00603577	-7.37225	2.55304e-06	0.000231421
FBgn0263097	923.291	1835.31	11.2706	0.00614096	-7.34732	5.13089e-08	6.64418e-06
FBgn0265413	527.107	1047.77	6.44033	0.00614668	-7.34598	3.03538e-06	0.000272664
FBgn0038610	653.371	1298.69	8.05041	0.00619886	-7.33378	6.54324e-07	7.01533e-05
FBgn0043841	2642.86	5251.91	33.8117	0.00643798	-7.27918	9.32579e-11	1.78822e-08
FBgn0000044	1126.75	2239.02	14.4907	0.00647192	-7.27159	1.52686e-08	2.27229e-06
FBgn0015766	241.35	479.479	3.22016	0.00671596	-7.21819	0.000549494	0.0265971
FBgn0052369	237.934	472.647	3.22016	0.00681304	-7.19749	0.000605185	0.0288722
FBgn0264695	235.76	468.299	3.22016	0.00687629	-7.18415	0.000643689	0.0302747
FBgn0031554	280.972	557.115	4.83024	0.00867011	-6.84973	0.000338166	0.0176537
FBgn0000489	596.91	1182.55	11.2706	0.00953074	-6.7132	4.07541e-06	0.000350309
FBgn0030576	338.607	670.774	6.44033	0.00960134	-6.70255	0.000139523	0.00799097
FBgn0030510	4649.01	9209.47	88.5545	0.00961559	-6.70041	1.1331e-10	2.09224e-08
FBgn0034724	2400.3	4750.69	49.9125	0.0105064	-6.57259	2.10104e-09	3.37895e-07
FBgn0036544	463.503	917.345	9.66049	0.0105309	-6.56922	2.61597e-05	0.00190393
FBgn0032727	450.46	891.259	9.66049	0.0108391	-6.52761	3.33824e-05	0.00229556
FBgn0030065	952.217	1881.89	22.5411	0.0119779	-6.38348	4.83711e-07	5.35898e-05
FBgn0040670	270.287	534.135	6.44033	0.0120575	-6.37393	0.000711303	0.0331421
FBgn0261451	336.617	665.184	8.05041	0.0121025	-6.36855	0.000226863	0.0123609
FBgn0000406	393.63	777.6	9.66049	0.0124235	-6.33079	0.000100977	0.00610204
FBgn0036091	363.818	717.976	9.66049	0.0134552	-6.2157	0.000186058	0.0103642
FBgn0003328	434.058	855.236	12.8807	0.0150609	-6.05305	9.34969e-05	0.00571937
FBgn0261552	917.367	1807.36	27.3714	0.0151444	-6.04507	1.49874e-06	0.000145086
FBgn0050035	457.844	901.197	14.4907	0.0160794	-5.95864	8.31532e-05	0.00518641
FBgn0022160	401.451	790.022	12.8807	0.0163042	-5.93862	0.00017212	0.00964163
FBgn0036910	249.354	490.658	8.05041	0.0164074	-5.92951	0.00175112	0.0746172
FBgn0010434	240.659	473.268	8.05041	0.0170102	-5.87745	0.00217319	0.0885498
FBgn0000075	265.997	522.334	9.66049	0.0184949	-5.75673	0.00162307	0.0697568
FBgn0015801	299.099	586.927	11.2706	0.0192027	-5.70255	0.0010337	0.046687
FBgn0003888	448.585	879.459	17.7109	0.0201384	-5.63391	0.000168602	0.00949791
FBgn0265487	585.649	1147.15	24.1512	0.0210533	-5.56981	5.11706e-05	0.00337895
FBgn0263995	326.173	637.856	14.4907	0.0227179	-5.46003	0.000999614	0.0455121
FBgn0263930	306.609	598.728	14.4907	0.0242025	-5.3687	0.00149306	0.0655829
FBgn0037016	685.816	1337.82	33.8117	0.0252737	-5.30622	4.43271e-05	0.00296634
FBgn0001257	881.631	1719.79	43.4722	0.0252776	-5.30599	1.40518e-05	0.00107777
FBgn0261260	2306.88	4473.69	140.077	0.0313113	-4.99717	1.09093e-06	0.000108777
FBgn0051313	357.837	693.133	22.5411	0.0325207	-4.9425	0.00155537	0.0674288
FBgn0035235	1375.76	2661.36	90.1646	0.0338792	-4.88346	8.56374e-06	0.000688622
FBgn0034443	545.876	1051.5	40.252	0.0382806	-4.70724	0.000469553	0.023646
FBgn0016715	1019.44	1947.11	91.7746	0.0471338	-4.40709	0.000106061	0.00633254
FBgn0001168	492.393	939.704	45.0823	0.047975	-4.38157	0.0013658	0.0602585
FBgn0087002	927.83	1763.89	91.7746	0.0520298	-4.26452	0.000216705	0.0118723
FBgn0000261	1166.29	2216.66	115.926	0.0522976	-4.25711	0.000109462	0.00649668
FBgn0261560	495.613	939.704	51.5226	0.0548285	-4.18893	0.00198661	0.0826332
FBgn0031971	2793.48	5221.48	365.488	0.0699972	-3.83656	6.32104e-05	0.00411942
FBgn0004646	805.453	1503.03	107.875	0.071772	-3.80044	0.00115179	0.0512701
FBgn0010228	765.565	1413.59	117.536	0.0831469	-3.58819	0.00224964	0.0908143
FBgn0000454	4991.14	9027.49	954.778	0.105763	-3.24109	0.0003138	0.016555
FBgn0033313	1332.63	2389.94	275.324	0.115201	-3.11777	0.00251829	0.0996422
FBgn0033000	10687.3	19091.6	2283.1	0.119586	-3.06387	0.000406232	0.020772
FBgn0016694	2872.92	5087.32	658.523	0.129444	-2.9496	0.00151059	0.0657733
FBgn0040007	61599.8	108923	14276.6	0.13107	-2.93159	0.000502094	0.024662
FBgn0264975	2317.53	4089.23	545.818	0.133477	-2.90534	0.00221177	0.0896484
FBgn0010397	3754.09	6535.69	972.489	0.148797	-2.74859	0.00236875	0.0944752
FBgn0262952	22576.8	39062.6	6090.94	0.155928	-2.68105	0.00150557	0.0657733
FBgn0013684	10419.7	17917.1	2922.3	0.163101	-2.61616	0.00227588	0.0911356
FBgn0037924	4924.16	1244.04	8604.27	6.91642	2.79002	0.00217578	0.0885498
FBgn0036349	369.514	0	739.027	Inf	Inf	1.61849e-07	1.92119e-05
FBgn0038028	214.141	0	428.282	Inf	Inf	3.29071e-05	0.00227859
FBgn0040984	166.643	0	333.287	Inf	Inf	0.000231948	0.0125693
FBgn0035569	163.423	0	326.847	Inf	Inf	0.000266592	0.0142913
FBgn0034514	152.153	0	304.305	Inf	Inf	0.000437119	0.0222373
FBgn0003980	28832.7	57665.4	0	0	#NAME?	4.89421e-27	9.76003e-24
FBgn0004047	9752.61	19505.2	0	0	#NAME?	1.15785e-22	8.88074e-20
FBgn0085362	8362.31	16724.6	0	0	#NAME?	5.41714e-22	3.85816e-19
FBgn0000427	7924.44	15848.9	0	0	#NAME?	9.36842e-22	6.2275e-19
FBgn0264696	6223.91	12447.8	0	0	#NAME?	1.15923e-20	6.79921e-18
FBgn0035328	4546.04	9092.09	0	0	#NAME?	3.52317e-19	1.84892e-16
FBgn0032127	3883.34	7766.69	0	0	#NAME?	2.07877e-18	1.03637e-15
FBgn0038842	3543.92	7087.84	0	0	#NAME?	5.93675e-18	2.6907e-15
FBgn0036690	3012.89	6025.78	0	0	#NAME?	3.95224e-17	1.71338e-14
FBgn0000644	2905.13	5810.27	0	0	#NAME?	6.0812e-17	2.52649e-14
FBgn0035694	2540.87	5081.73	0	0	#NAME?	3.01693e-16	1.15699e-13
FBgn0038611	2503.6	5007.2	0	0	#NAME?	3.60521e-16	1.33139e-13
FBgn0041252	2384.04	4768.08	0	0	#NAME?	6.51665e-16	2.32063e-13
FBgn0014466	2087.16	4174.32	0	0	#NAME?	3.3036e-15	1.13587e-12
FBgn0052642	2001.14	4002.28	0	0	#NAME?	5.54335e-15	1.84242e-12
FBgn0031914	1892.14	3784.28	0	0	#NAME?	1.1066e-14	3.55933e-12
FBgn0032788	1749.91	3499.82	0	0	#NAME?	2.91492e-14	8.80746e-12
FBgn0014464	1734.38	3468.77	0	0	#NAME?	3.25623e-14	9.54936e-12
FBgn0032789	1723.83	3447.65	0	0	#NAME?	3.51296e-14	1.00079e-11
FBgn0086265	1500.86	3001.71	0	0	#NAME?	1.9737e-13	5.46659e-11
FBgn0086266	1486.26	2972.52	0	0	#NAME?	2.22982e-13	6.00906e-11
FBgn0052645	1479.74	2959.48	0	0	#NAME?	2.35568e-13	6.18118e-11
FBgn0038469	1312.98	2625.95	0	0	#NAME?	1.04875e-12	2.6813e-10
FBgn0030438	1259.25	2518.51	0	0	#NAME?	1.76646e-12	4.29593e-10
FBgn0029697	1231.3	2462.61	0	0	#NAME?	2.33695e-12	5.54804e-10
FBgn0035768	1108.64	2217.28	0	0	#NAME?	8.61938e-12	1.90986e-09
FBgn0040949	1110.5	2221.01	0	0	#NAME?	8.4417e-12	1.90986e-09
FBgn0032897	1082.86	2165.73	0	0	#NAME?	1.1537e-11	2.50077e-09
FBgn0051926	1033.18	2066.36	0	0	#NAME?	2.06197e-11	4.37444e-09
FBgn0051928	1017.65	2035.3	0	0	#NAME?	2.48532e-11	5.16273e-09
FBgn0002773	921.382	1842.76	0	0	#NAME?	8.40849e-11	1.67682e-08
FBgn0051661	922.003	1844.01	0	0	#NAME?	8.33965e-11	1.67682e-08
FBgn0262160	890.328	1780.66	0	0	#NAME?	1.27641e-10	2.31402e-08
FBgn0039529	777.6	1555.2	0	0	#NAME?	6.5067e-10	1.11859e-07
FBgn0036938	738.161	1476.32	0	0	#NAME?	1.20559e-09	2.00349e-07
FBgn0032140	704.933	1409.87	0	0	#NAME?	2.07023e-09	3.37895e-07
FBgn0029568	693.133	1386.27	0	0	#NAME?	2.52081e-09	3.98969e-07
FBgn0033787	647.793	1295.59	0	0	#NAME?	5.50957e-09	8.45168e-07
FBgn0030596	635.372	1270.74	0	0	#NAME?	6.8761e-09	1.03881e-06
FBgn0263776	583.821	1167.64	0	0	#NAME?	1.7884e-08	2.62238e-06
FBgn0032167	581.648	1163.3	0	0	#NAME?	1.86447e-08	2.6943e-06
FBgn0029896	578.542	1157.08	0	0	#NAME?	1.97918e-08	2.8192e-06
FBgn0264490	576.368	1152.74	0	0	#NAME?	2.06393e-08	2.89852e-06
FBgn0038294	564.878	1129.76	0	0	#NAME?	2.58099e-08	3.52535e-06
FBgn0032126	545.314	1090.63	0	0	#NAME?	3.80544e-08	5.05921e-06
FBgn0051324	539.724	1079.45	0	0	#NAME?	4.25958e-08	5.58846e-06
FBgn0029696	517.676	1035.35	0	0	#NAME?	6.69914e-08	8.45533e-06
FBgn0052774	510.533	1021.07	0	0	#NAME?	7.77966e-08	9.69637e-06
FBgn0050197	499.354	998.707	0	0	#NAME?	9.85964e-08	1.21371e-05
FBgn0022774	487.864	975.727	0	0	#NAME?	1.26255e-07	1.53523e-05
FBgn0020439	478.858	957.716	0	0	#NAME?	1.53675e-07	1.84614e-05
FBgn0000964	471.715	943.431	0	0	#NAME?	1.79909e-07	2.0859e-05
FBgn0052091	472.026	944.052	0	0	#NAME?	1.78675e-07	2.0859e-05
FBgn0010388	461.467	922.935	0	0	#NAME?	2.26181e-07	2.58075e-05
FBgn0039754	461.157	922.314	0	0	#NAME?	2.27766e-07	2.58075e-05
FBgn0034490	458.983	917.966	0	0	#NAME?	2.39204e-07	2.67989e-05
FBgn0040606	426.376	852.752	0	0	#NAME?	5.08077e-07	5.56708e-05
FBgn0033820	419.544	839.088	0	0	#NAME?	5.97643e-07	6.47728e-05
FBgn0016123	406.812	813.624	0	0	#NAME?	8.12353e-07	8.43747e-05
FBgn0032422	404.017	808.034	0	0	#NAME?	8.69646e-07	8.93942e-05
FBgn0002789	403.396	806.792	0	0	#NAME?	8.8295e-07	8.98357e-05
FBgn0040609	391.906	783.811	0	0	#NAME?	1.17228e-06	0.00011573
FBgn0033887	384.763	769.526	0	0	#NAME?	1.4016e-06	0.000137013
FBgn0265356	379.794	759.589	0	0	#NAME?	1.5889e-06	0.000152336
FBgn0034709	377.31	754.62	0	0	#NAME?	1.69234e-06	0.000160708
FBgn0030615	368.615	737.23	0	0	#NAME?	2.11437e-06	0.000195208
FBgn0030976	365.82	731.64	0	0	#NAME?	2.27267e-06	0.000207897
FBgn0032264	347.498	694.996	0	0	#NAME?	3.67694e-06	0.000327346
FBgn0033448	346.877	693.754	0	0	#NAME?	3.7383e-06	0.000329864
FBgn0037534	345.945	691.891	0	0	#NAME?	3.8324e-06	0.0003352
FBgn0010383	344.082	688.164	0	0	#NAME?	4.02819e-06	0.000349262
FBgn0036279	341.598	683.195	0	0	#NAME?	4.30588e-06	0.000366956
FBgn0036101	338.182	676.363	0	0	#NAME?	4.72124e-06	0.000398945
FBgn0035755	336.629	673.258	0	0	#NAME?	4.92388e-06	0.000412572
FBgn0051869	332.281	664.563	0	0	#NAME?	5.54182e-06	0.000456673
FBgn0037405	315.512	631.024	0	0	#NAME?	8.8123e-06	0.00070294
FBgn0011695	314.27	628.54	0	0	#NAME?	9.12493e-06	0.000722101
FBgn0037577	309.922	619.844	0	0	#NAME?	1.03148e-05	0.000809836
FBgn0004169	307.127	614.255	0	0	#NAME?	1.11656e-05	0.000869786
FBgn0039682	301.538	603.075	0	0	#NAME?	1.3098e-05	0.0010124
FBgn0262476	295.327	590.653	0	0	#NAME?	1.56669e-05	0.00118344
FBgn0033438	293.774	587.548	0	0	#NAME?	1.6389e-05	0.00122868
FBgn0010424	293.463	586.927	0	0	#NAME?	1.65376e-05	0.00123057
FBgn0262609	290.047	580.095	0	0	#NAME?	1.82696e-05	0.00134938
FBgn0004028	277.626	555.251	0	0	#NAME?	2.63715e-05	0.00190543
FBgn0035697	274.831	549.662	0	0	#NAME?	2.86725e-05	0.00205679
FBgn0262686	274.52	549.041	0	0	#NAME?	2.89409e-05	0.00206121
FBgn0020762	271.415	542.83	0	0	#NAME?	3.17764e-05	0.00223129
FBgn0030040	271.415	542.83	0	0	#NAME?	3.17764e-05	0.00223129
FBgn0035710	271.104	542.209	0	0	#NAME?	3.20757e-05	0.00223655
FBgn0029990	265.825	531.65	0	0	#NAME?	3.76459e-05	0.00257101
FBgn0033443	265.204	530.408	0	0	#NAME?	3.83655e-05	0.00260233
FBgn0085428	264.272	528.545	0	0	#NAME?	3.94722e-05	0.00265931
FBgn0031756	256.198	512.396	0	0	#NAME?	5.06023e-05	0.0033637
FBgn0016075	249.366	498.733	0	0	#NAME?	6.261e-05	0.00410713
FBgn0034143	245.95	491.901	0	0	#NAME?	6.97104e-05	0.00451352
FBgn0032303	241.913	483.827	0	0	#NAME?	7.9213e-05	0.0050957
FBgn0004117	240.361	480.721	0	0	#NAME?	8.32239e-05	0.00518641
FBgn0038826	240.671	481.342	0	0	#NAME?	8.24049e-05	0.00518641
FBgn0038983	240.671	481.342	0	0	#NAME?	8.24049e-05	0.00518641
FBgn0053126	240.671	481.342	0	0	#NAME?	8.24049e-05	0.00518641
FBgn0033593	240.05	480.1	0	0	#NAME?	8.40515e-05	0.00520545
FBgn0032684	234.771	469.542	0	0	#NAME?	9.95325e-05	0.00605145
FBgn0250835	231.044	462.088	0	0	#NAME?	0.000112256	0.00662308
FBgn0260942	227.007	454.014	0	0	#NAME?	0.000127997	0.0074201
FBgn0034331	226.076	452.151	0	0	#NAME?	0.00013195	0.00760507
FBgn0040827	224.212	448.425	0	0	#NAME?	0.000140249	0.00799097
FBgn0052644	218.933	437.866	0	0	#NAME?	0.000166892	0.00945499
FBgn0031561	213.654	427.308	0	0	#NAME?	0.000198929	0.0110196
FBgn0038720	211.791	423.581	0	0	#NAME?	0.000211735	0.0116641
FBgn0030309	208.375	416.749	0	0	#NAME?	0.000237521	0.0128017
FBgn0004652	201.853	403.706	0	0	#NAME?	0.000296389	0.0157196
FBgn0030160	199.058	398.117	0	0	#NAME?	0.000326159	0.0171165
FBgn0004666	196.884	393.769	0	0	#NAME?	0.000351487	0.0181589
FBgn0039776	196.884	393.769	0	0	#NAME?	0.000351487	0.0181589
FBgn0034512	193.158	386.316	0	0	#NAME?	0.000399849	0.020551
FBgn0038465	190.363	380.726	0	0	#NAME?	0.000440699	0.0223056
FBgn0003149	188.189	376.379	0	0	#NAME?	0.000475503	0.0238254
FBgn0051121	187.879	375.757	0	0	#NAME?	0.000480707	0.0239657
FBgn0034588	187.258	374.515	0	0	#NAME?	0.000491296	0.0243717
FBgn0262624	186.326	372.652	0	0	#NAME?	0.000507641	0.0248122
FBgn0031865	185.394	370.789	0	0	#NAME?	0.000524561	0.0255141
FBgn0027560	183.842	367.683	0	0	#NAME?	0.000554094	0.0266902
FBgn0032899	183.531	367.062	0	0	#NAME?	0.000560208	0.026855
FBgn0260006	181.047	362.094	0	0	#NAME?	0.000611754	0.0290467
FBgn0265991	180.736	361.472	0	0	#NAME?	0.000618541	0.0292297
FBgn0036589	177.32	354.64	0	0	#NAME?	0.000698646	0.0327052
FBgn0035917	175.457	350.914	0	0	#NAME?	0.00074688	0.0346379
FBgn0040765	170.488	340.977	0	0	#NAME?	0.000893454	0.0412437
FBgn0022355	169.867	339.734	0	0	#NAME?	0.000913802	0.0419886
FBgn0036116	168.936	337.871	0	0	#NAME?	0.000945244	0.0432341
FBgn0085410	166.451	332.902	0	0	#NAME?	0.00103478	0.046687
FBgn0032082	165.83	331.66	0	0	#NAME?	0.00105854	0.0475435
FBgn0025583	162.104	324.207	0	0	#NAME?	0.00121364	0.053783
FBgn0050456	155.272	310.543	0	0	#NAME?	0.00156342	0.0674842
FBgn0036382	152.477	304.954	0	0	#NAME?	0.00173577	0.0742805
FBgn0262895	150.924	301.848	0	0	#NAME?	0.00184005	0.078073
FBgn0010435	150.614	301.227	0	0	#NAME?	0.00186169	0.0786564
FBgn0031220	149.682	299.364	0	0	#NAME?	0.00192822	0.0811235
FBgn0002926	148.75	297.501	0	0	#NAME?	0.00199725	0.0826332
FBgn0262003	148.75	297.501	0	0	#NAME?	0.00199725	0.0826332
FBgn0264894	148.75	297.501	0	0	#NAME?	0.00199725	0.0826332
FBgn0003091	147.198	294.395	0	0	#NAME?	0.00211815	0.0869138
