# Supplementary material for: Systematic imaging reveals features and changing localization of mRNAs in Drosophila development
Source: eLife. 2015 Apr 2;4:e05003. doi: 10.7554/eLife.05003 (PMC4384636; doi:10.7554/eLife.05003)
Supplement: Supplementary file 5. — Differential isoform expression (early/late). Transcripts that are differentially expressed from early to late ovaries. DOI: http://dx.doi.org/10.7554/eLife.05003.023 [file elife05003s005.xlsx]

## Sheet: Sheet1
Supplementary Table S5. Differentially expressed isoforms (significant: yes) from early to late ovaries
test_id	gene_id	gene	locus	sample_1	sample_2	status	value_1	value_2	log2foldchange	test_stat	p_value	q_value	significant
FBtr0070201	FBgn0040359	CG11380	X:1085437-1090693	q1	q2	OK	1.06225	0.0130225	-6.34998	4.0921	4.27493e-05	0.0148586	yes
FBtr0070205	FBgn0040367	CG11382	X:1104002-1105886	q1	q2	OK	5.57722	40.251	2.85141	-3.99293	6.52632e-05	0.0206217	yes
FBtr0070477	FBgn0003068	per	X:2579612-2587919	q1	q2	OK	10.7115	0.851684	-3.6527	3.95473	7.66227e-05	0.023673	yes
FBtr0070542	FBgn0000644	Fcp3C	X:3067408-3068507	q1	q2	OK	0.589164	22.733	5.26997	-4.90516	9.33522e-07	0.000721042	yes
FBtr0071068	FBgn0004198	ct	X:7503180-7572892	q1	q2	OK	3.47753	0.186705	-4.21923	4.4216	9.79749e-06	0.00439402	yes
FBtr0071147	FBgn0000427	2014-12-01	X:7761231-7767255	q1	q2	OK	3.88117	280.29	6.17429	-5.30148	1.14865e-07	0.000110035	yes
FBtr0071928	FBgn0034756	Cyp6d2	2R:18540077-18542035	q1	q2	OK	8.88342	0.388974	-4.51337	4.22513	2.38798e-05	0.00976471	yes
FBtr0071934	FBgn0040091	Ugt58Fa	2R:18529412-18531422	q1	q2	OK	19.6916	1.66896	-3.56056	3.85462	0.000115911	0.0328881	yes
FBtr0073821	FBgn0004047	Yp3	X:13653577-13655200	q1	q2	OK	71.4751	941.055	3.71877	-6.22745	4.74076e-10	9.41583e-07	yes
FBtr0075115	FBgn0028416	Met75Ca	3L:18465242-18465484	q1	q2	OK	43.5795	1364.88	4.96898	-5.40385	6.52248e-08	8.24382e-05	yes
FBtr0075116	FBgn0028415	Met75Cb	3L:18462477-18462718	q1	q2	OK	46.6717	1382.04	4.88811	-5.34246	9.16943e-08	9.80635e-05	yes
FBtr0075399	FBgn0026061	Mipp1	3L:16556728-16566434	q1	q2	OK	46.8858	1.61657	-4.85814	4.80877	1.51863e-06	0.000917979	yes
FBtr0076187	FBgn0036147	Plod	3L:11191265-11199116	q1	q2	OK	108.306	10.5568	-3.35886	5.77997	7.47122e-09	1.2984e-05	yes
FBtr0076454	FBgn0001226	Hsp27	3L:9377162-9378382	q1	q2	OK	47.0164	221.597	2.2367	-4.13499	3.54968e-05	0.0133382	yes
FBtr0076496	FBgn0001225	Hsp26	3L:9369517-9370475	q1	q2	OK	106.242	597.855	2.49245	-4.60101	4.20457e-06	0.00216504	yes
FBtr0077425	FBgn0028482	CG16857	2L:4324553-4331830	q1	q2	OK	10.3993	0.0837688	-6.95586	6.25002	4.10391e-10	9.41583e-07	yes
FBtr0077941	FBgn0002543	lea	2L:1380085-1420453	q1	q2	OK	0.872732	0.0108044	-6.33584	4.62224	3.79624e-06	0.00202997	yes
FBtr0079001	FBgn0000299	Cg25C	2L:5029608-5037279	q1	q2	OK	192.205	3.62236	-5.72958	5.02547	5.02209e-07	0.000410719	yes
FBtr0079002	FBgn0000299	Cg25C	2L:5029608-5037279	q1	q2	OK	125.539	5.46399	-4.52204	3.89439	9.84454e-05	0.029121	yes
FBtr0079171	FBgn0003980	Vm26Ab	2L:5957003-5957628	q1	q2	OK	642.168	15885.8	4.62864	-5.16014	2.4677e-07	0.000214427	yes
FBtr0079240	FBgn0086266	Vm26Ac	2L:5958004-5958631	q1	q2	OK	1.74402	161.124	6.52962	-6.60607	3.94667e-11	1.37176e-07	yes
FBtr0080189	FBgn0051869	CG31869	2L:10772037-10801109	q1	q2	OK	2.44451	32.1238	3.71603	-4.82266	1.41654e-06	0.00089519	yes
FBtr0080464	FBgn0032505	CG16826	2L:13347790-13348959	q1	q2	OK	95.6539	12.6228	-2.92179	4.35981	1.30176e-05	0.00565574	yes
FBtr0080521	FBgn0003983	Vm34Ca	2L:13398990-13411616	q1	q2	OK	35.8728	1730.04	5.59177	-7.64821	2.04281e-14	1.42006e-10	yes
FBtr0081014	FBgn0015609	CadN	2L:17647052-17778340	q1	q2	OK	3.73056	0.0421147	-6.46893	4.76613	1.87801e-06	0.00108791	yes
FBtr0083580	FBgn0038611	CG14309	3R:14203841-14210723	q1	q2	OK	0.42811	42.3616	6.62863	-3.93546	8.30366e-05	0.0250969	yes
FBtr0084261	FBgn0260942	bond	3R:18376401-18382216	q1	q2	OK	4.94337	84.2387	4.09092	-4.84334	1.27672e-06	0.000887513	yes
FBtr0084958	FBgn0002609	E(spl)m3-HLH	3R:21847544-21848849	q1	q2	OK	22.5987	0.372928	-5.92119	5.5881	2.29571e-08	3.19173e-05	yes
FBtr0085450	FBgn0039678	Obp99a	3R:25497378-25498056	q1	q2	OK	67.3479	0.997986	-6.07647	5.7377	9.59682e-09	1.4825e-05	yes
FBtr0085567	FBgn0039748	CG15529	3R:25977780-25986195	q1	q2	OK	43.6081	2.05575	-4.40686	4.10528	4.03827e-05	0.0147747	yes
FBtr0085611	FBgn0000094	Anp	3R:26035669-26036003	q1	q2	OK	0.399181	53.0005	7.05282	-4.53863	5.66212e-06	0.00281144	yes
FBtr0086720	FBgn0028496	CG30116	2R:14344106-14385531	q1	q2	OK	1.00513	0.0373063	-4.75182	3.83607	0.000125018	0.0347625	yes
FBtr0087609	FBgn0033887	St4	2R:9857414-9858666	q1	q2	OK	0.826704	17.939	4.43959	-4.23898	2.24542e-05	0.00946004	yes
FBtr0087744	FBgn0033817	GstE14	2R:9127233-9128518	q1	q2	OK	7.69836	0.0821958	-6.54934	4.83359	1.34094e-06	0.000887765	yes
FBtr0088028	FBgn0004839	otk	2R:7888977-7907351	q1	q2	OK	0.920089	0.0108987	-6.39954	4.44505	8.78724e-06	0.0040723	yes
FBtr0088064	FBgn0033654	Sobp	2R:7714674-7727049	q1	q2	OK	10.6803	0.714542	-3.90179	4.09278	4.2624e-05	0.0148586	yes
FBtr0088368	FBgn0000448	Hr46	2R:6091616-6124853	q1	q2	OK	0.0836618	3.06674	5.19599	-4.18721	2.82406e-05	0.011218	yes
FBtr0110768	FBgn0083936	Acp54A1	2R:13020962-13021255	q1	q2	OK	0.853608	36.0809	5.40152	-3.88721	0.000101403	0.0293711	yes
FBtr0110968	FBgn0030608	Lsd-2	X:14965495-14970253	q1	q2	OK	46.7593	216.827	2.21322	-4.02811	5.6228e-05	0.0181799	yes
FBtr0112535	FBgn0085362	Vml	X:2169982-2171814	q1	q2	OK	14.9344	766.637	5.68183	-8.72257	0	0	yes
FBtr0113093	FBgn0034356	CG10924	2R:14414934-14423254	q1	q2	OK	4.40963	0.142529	-4.95132	4.06759	4.75028e-05	0.0161081	yes
FBtr0299796	FBgn0259229	CG42329	2L:1219292-1229802	q1	q2	OK	6.06042	0.0859979	-6.13897	5.29546	1.18717e-07	0.000110035	yes
FBtr0303428	FBgn0261853	CG42782	2R:8306618-8306900	q1	q2	OK	3.09939	97.8406	4.98038	-4.15751	3.2174e-05	0.0124254	yes
FBtr0303781	FBgn0036923	CG17732	3L:19974784-19977291	q1	q2	OK	3.26253	0.0525902	-5.95505	4.68305	2.82642e-06	0.00157183	yes
FBtr0309796	FBgn0000427	2014-12-01	X:7761231-7767255	q1	q2	OK	4.50856	263.506	5.86902	-5.37651	7.5942e-08	8.79851e-05	yes
FBtr0329858	FBgn0263934	esn	2R:2973820-3017313	q1	q2	OK	1.2495	0.0325506	-5.26253	3.80568	0.000141415	0.0385508	yes
FBtr0333232	FBgn0003979	Vm26Aa	2L:5959595-5960340	q1	q2	OK	494.441	15325.7	4.95401	-4.87035	1.11401e-06	0.00081516	yes
FBtr0333540	FBgn0016075	vkg	2L:5012143-5028191	q1	q2	OK	258.348	10.408	-4.63356	7.10126	1.23634e-12	5.72963e-09	yes
FBtr0335162	FBgn0250841	CG17242	2L:2268225-2269119	q1	q2	OK	0.0864459	6.68075	6.27207	-4.48736	7.21105e-06	0.00345708	yes
FBtr0340493	FBgn0033814	CG4670	2R:9119262-9122801	q1	q2	OK	14.2695	67.3521	2.23878	-4.04211	5.29715e-05	0.0175348	yes
FBtr0343618	FBgn0014076	Vm32E	2L:11156117-11203544	q1	q2	OK	16.5316	1611.51	6.60704	-6.56372	5.24825e-11	1.45933e-07	yes
