# Supplementary material for: Systematic imaging reveals features and changing localization of mRNAs in Drosophila development
Source: eLife. 2015 Apr 2;4:e05003. doi: 10.7554/eLife.05003 (PMC4384636; doi:10.7554/eLife.05003)
Supplement: Supplementary file 6. — Differential isoform expression (late/full). Transcripts that are differentially expressed from late to full ovaries. DOI: http://dx.doi.org/10.7554/eLife.05003.024 [file elife05003s006.xlsx]

## Sheet: Sheet1
Supplementary Table S6. Differentially expressed isoforms (significant: yes) from late to full ovaries
test_id	gene_id	gene	locus	sample_1	sample_2	status	value_1	value_2	log2foldchange	test_stat	p_value	q_value	significant
FBtr0070099	FBgn0010019	Cyp4g1	X:162541-364670	q1	q2	OK	3.66638	107.71	4.87665	-3.92847	8.54887e-05	0.0156247	yes
FBtr0070203	FBgn0029568	CG11381	X:1097809-1099466	q1	q2	OK	0.359224	345.035	9.90764	-7.61537	2.62013e-14	5.33607e-11	yes
FBtr0070645	FBgn0029697	CG15570	X:4112202-4117364	q1	q2	OK	0.122349	136.157	10.1201	-7.7528	8.88178e-15	2.11031e-11	yes
FBtr0070663	FBgn0041252	Femcoat	X:4135919-4136859	q1	q2	OK	0.347757	342.809	9.94511	-7.37829	1.60316e-13	2.0777e-10	yes
FBtr0071123	FBgn0029990	CG2233	X:7929773-7931550	q1	q2	OK	0.552059	22.3004	5.3361	-4.17554	2.97284e-05	0.00702264	yes
FBtr0071253	FBgn0030065	CG12075	X:8732355-8766807	q1	q2	OK	0.119502	13.0277	6.76841	-3.61864	0.000296156	0.039458	yes
FBtr0071567	FBgn0034588	CG9394	2R:16989432-17011209	q1	q2	OK	0.0813949	13.1138	7.33193	-4.39545	1.10542e-05	0.00303055	yes
FBtr0072883	FBgn0035328	yellow-g2	3L:2276549-2278038	q1	q2	OK	1.05506	452.896	8.74571	-7.18288	6.82565e-13	7.48511e-10	yes
FBtr0072902	FBgn0041709	yellow-g	3L:2268824-2272769	q1	q2	OK	1.01051	633.395	9.29188	-6.8513	7.31792e-12	5.21622e-09	yes
FBtr0073725	FBgn0052645	CG32645	X:13033231-13048957	q1	q2	OK	0.0727075	6.06467	6.38218	-3.84397	0.000121059	0.0198369	yes
FBtr0073752	FBgn0030439	CG12716	X:12868715-12870264	q1	q2	OK	0.299155	42.7878	7.16016	-5.40907	6.33545e-08	2.73691e-05	yes
FBtr0073758	FBgn0030469	CG15745	X:13198914-13202036	q1	q2	OK	1.74531	19.9072	3.51174	-3.62054	0.000293986	0.039458	yes
FBtr0073778	FBgn0030484	GstT4	X:13298781-13303356	q1	q2	OK	0.184596	15.8435	6.42338	-4.54519	5.48848e-06	0.00166476	yes
FBtr0073846	FBgn0030510	CG12177	X:13571931-13574431	q1	q2	OK	5.74873	94.0361	4.0319	-4.92328	8.51072e-07	0.00028216	yes
FBtr0073911	FBgn0052602	Muc12Ea	X:14171861-14182073	q1	q2	OK	0.0399307	93.5757	11.1944	-8.29771	0	0	yes
FBtr0074843	FBgn0036969	Spn77Bb	3L:20314051-20315458	q1	q2	OK	9.03968	0.0191831	-8.88029	5.09468	3.49327e-07	0.000131053	yes
FBtr0075058	FBgn0000261	Cat	3L:18815703-18821288	q1	q2	OK	19.8104	89.7206	2.17918	-3.61439	0.000301051	0.0397387	yes
FBtr0075115	FBgn0028416	Met75Ca	3L:18465242-18465484	q1	q2	OK	1197.33	2.21377	-9.0791	6.56828	5.09011e-11	3.08604e-08	yes
FBtr0075116	FBgn0028415	Met75Cb	3L:18462477-18462718	q1	q2	OK	1212.38	2.24751	-9.0753	6.56523	5.19536e-11	3.08604e-08	yes
FBtr0075465	FBgn0036589	CG13067	3L:16264381-16265018	q1	q2	OK	0.206803	17.2304	6.38055	-4.03077	5.55935e-05	0.01071	yes
FBtr0075754	FBgn0036382	CG13737	3L:13860913-13896336	q1	q2	OK	0.142249	50.1443	8.46153	-3.97436	7.0569e-05	0.0134138	yes
FBtr0075801	FBgn0036381	CG8745	3L:13853126-13860005	q1	q2	OK	0.0385406	3.04753	6.30512	-4.04612	5.20734e-05	0.0104558	yes
FBtr0076196	FBgn0029172	Fad2	3L:11016634-11017946	q1	q2	OK	0.169025	10.9285	6.01471	-4.17309	3.00492e-05	0.00702264	yes
FBtr0076530	FBgn0040827	CG13315	3L:9089976-9090596	q1	q2	OK	0.889114	52.9101	5.89503	-4.36511	1.27056e-05	0.00329329	yes
FBtr0076571	FBgn0000357	Cp18	3L:8719890-8720713	q1	q2	OK	8.35524	11162.1	10.3836	-7.49374	6.68354e-14	1.05867e-10	yes
FBtr0076573	FBgn0000358	Cp19	3L:8722964-8723704	q1	q2	OK	10.2965	9639.56	9.87067	-7.5644	3.88578e-14	6.92446e-11	yes
FBtr0076574	FBgn0000356	Cp16	3L:8725043-8725699	q1	q2	OK	4.42771	5858.3	10.3697	-7.98694	1.33227e-15	9.4964e-12	yes
FBtr0076880	FBgn0035768	CG14834	3L:7338797-7340223	q1	q2	OK	12.1953	242.617	4.31428	-5.92935	3.04144e-09	1.44529e-06	yes
FBtr0076961	FBgn0035710	SP1173	3L:6682426-6696621	q1	q2	OK	0.0648057	8.63148	7.05734	-4.14458	3.40433e-05	0.00758315	yes
FBtr0077009	FBgn0035697	CG10163	3L:6250522-6251860	q1	q2	OK	0.0425991	44.3041	10.0224	-6.7403	1.58062e-11	1.02424e-08	yes
FBtr0077013	FBgn0035694	CG13299	3L:6224904-6225461	q1	q2	OK	0.363238	297.372	9.67714	-6.97133	3.13971e-12	2.79748e-09	yes
FBtr0077041	FBgn0035665	Jon65Aiii	3L:6043856-6044790	q1	q2	OK	9.87085	0.0682114	-7.17702	4.41336	1.01779e-05	0.00290191	yes
FBtr0077326	FBgn0031111	Obp19c	X:20288947-20289991	q1	q2	OK	5.82848	255.997	5.45686	-5.47622	4.34519e-08	1.93578e-05	yes
FBtr0077863	FBgn0040718	CG15353	2L:2006762-2007193	q1	q2	OK	0.211958	23.4038	6.78682	-3.82499	0.00013078	0.0207155	yes
FBtr0078172	FBgn0036970	Spn77Bc	3L:20335733-20337419	q1	q2	OK	8.16869	0.0520611	-7.29376	4.08275	4.45068e-05	0.00933072	yes
FBtr0078587	FBgn0037405	CG1077	3R:1993204-1996031	q1	q2	OK	0.0681551	46.0395	9.39984	-6.87733	6.09846e-12	4.57577e-09	yes
FBtr0079373	FBgn0031865	Nha1	2L:6860904-6870389	q1	q2	OK	0.0615843	22.1686	8.49174	-5.038	4.70431e-07	0.000167662	yes
FBtr0079466	FBgn0031913	CG5958	2L:7430529-7433516	q1	q2	OK	49.8064	282.136	2.50199	-4.18771	2.81779e-05	0.00680854	yes
FBtr0079606	FBgn0032025	CG7778	2L:8346619-8350197	q1	q2	OK	0.0279241	5.72523	7.67968	-4.48847	7.17363e-06	0.00213057	yes
FBtr0079807	FBgn0032116	Mco1	2L:9416587-9426342	q1	q2	OK	0.0275075	4.62043	7.39206	-4.35941	1.30413e-05	0.00331993	yes
FBtr0079832	FBgn0032126	CG13113	2L:9544170-9544875	q1	q2	OK	0.205232	93.5144	8.83179	-6.32927	2.46318e-10	1.35058e-07	yes
FBtr0080066	FBgn0032211	CG13138	2L:10300100-10302018	q1	q2	OK	0.0351735	4.43807	6.9793	-4.40424	1.06153e-05	0.00296729	yes
FBtr0080139	FBgn0032303	CG6508	2L:10804273-10837511	q1	q2	OK	0.0612474	49.4859	9.65815	-3.92143	8.80262e-05	0.0158848	yes
FBtr0080144	FBgn0032311	CG12517	2L:10870166-10870722	q1	q2	OK	0.550487	79.3324	7.17106	-5.20912	1.89743e-07	7.51382e-05	yes
FBtr0080464	FBgn0032505	CG16826	2L:13347790-13348959	q1	q2	OK	11.0733	0.0570753	-7.6	4.93425	8.04583e-07	0.000273099	yes
FBtr0080603	FBgn0028526	CG15293	2L:14108056-14109304	q1	q2	OK	0.0437378	3.70026	6.4026	-3.74066	0.000183534	0.027722	yes
FBtr0080618	FBgn0028543	NimB2	2L:13963506-13967018	q1	q2	OK	0.046737	5.47357	6.87177	-3.7529	0.000174798	0.0267949	yes
FBtr0081240	FBgn0032788	CG13084	2L:19484929-19486532	q1	q2	OK	0.182263	279.293	10.5815	-7.8412	4.44089e-15	1.89928e-11	yes
FBtr0081242	FBgn0032789	CG13083	2L:19487489-19490104	q1	q2	OK	0.905809	529.483	9.19116	-3.93613	8.2807e-05	0.0153311	yes
FBtr0081427	FBgn0032897	CG9336	2L:20858694-20861014	q1	q2	OK	2.35992	109.758	5.53944	-4.11656	3.84573e-05	0.00839493	yes
FBtr0081772	FBgn0037520	CG18268	3R:3628552-3630154	q1	q2	OK	0.0117132	2.52262	7.75064	-4.048	5.1658e-05	0.0104558	yes
FBtr0081837	FBgn0037577	CG7443	3R:4143082-4159514	q1	q2	OK	0.0718489	36.892	9.00413	-3.7066	0.000210063	0.0305578	yes
FBtr0082144	FBgn0037762	eloF	3R:5639882-5640880	q1	q2	OK	0.0597784	4.67457	6.28907	-3.65655	0.000255635	0.0356549	yes
FBtr0082280	FBgn0037835	CG14687	3R:6618625-6619365	q1	q2	OK	0.218726	11.4331	5.70795	-3.67244	0.000240246	0.0339103	yes
FBtr0082566	FBgn0038011	CG4066	3R:8137074-8138841	q1	q2	OK	0.0275236	14.648	9.05582	-5.99569	2.02619e-09	9.96046e-07	yes
FBtr0083266	FBgn0038412	Zip3	3R:12131479-12134422	q1	q2	OK	0.0396186	6.5932	7.37866	-4.91689	8.7932e-07	0.0002849	yes
FBtr0084361	FBgn0039043	CG17121	3R:18870385-18873936	q1	q2	OK	0.0351106	3.90427	6.797	-4.05125	5.09441e-05	0.0104558	yes
FBtr0085133	FBgn0039486	CG6074	3R:22928709-22931906	q1	q2	OK	0.0156061	3.74618	7.90716	-4.15577	3.24189e-05	0.00745424	yes
FBtr0085512	FBgn0003356	Jon99Cii	3R:25749475-25750337	q1	q2	OK	6.21976	0.0417279	-7.2197	4.08834	4.34471e-05	0.0092445	yes
FBtr0085611	FBgn0000094	Anp	3R:26035669-26036003	q1	q2	OK	46.4943	0.115481	-8.65325	4.30033	1.70546e-05	0.00419191	yes
FBtr0085670	FBgn0051015	PH4alphaPV	3R:26471827-26474273	q1	q2	OK	0.837223	19.525	4.54357	-3.79361	0.00014847	0.0232592	yes
FBtr0085723	FBgn0039800	Npc2g	3R:26570326-26570985	q1	q2	OK	0.291589	17.5876	5.91448	-3.91751	8.94676e-05	0.0159431	yes
FBtr0085733	FBgn0016123	Aph-4	3R:26874650-26878262	q1	q2	OK	0.124801	36.2527	8.18232	-5.02229	5.10578e-07	0.000177532	yes
FBtr0086181	FBgn0029507	Tsp42Ed	2R:2897364-2899244	q1	q2	OK	0.0213351	2.92648	7.09979	-3.63104	0.000282284	0.0383261	yes
FBtr0086214	FBgn0034511	CG13422	2R:16413799-16414330	q1	q2	OK	0.0457439	6.57079	7.16634	-3.67856	0.00023455	0.0334375	yes
FBtr0086320	FBgn0034490	CG9864	2R:16135634-16142175	q1	q2	OK	0.0700549	42.6393	9.24948	-5.71868	1.07354e-08	4.93689e-06	yes
FBtr0086621	FBgn0034407	DptB	2R:14754895-14755672	q1	q2	OK	0.0619529	12.3856	7.64328	-3.94863	7.86009e-05	0.0147439	yes
FBtr0086728	FBgn0034331	CG15067	2R:14272071-14273094	q1	q2	OK	0.173758	14.5274	6.38555	-3.58042	0.000343049	0.0436652	yes
FBtr0086987	FBgn0034200	CG11395	2R:13024744-13026336	q1	q2	OK	0.0438468	3.31053	6.23845	-3.76853	0.000164209	0.0254453	yes
FBtr0087437	FBgn0012042	AttA	2R:10634866-10635720	q1	q2	OK	0.0249368	16.006	9.32612	-5.2224	1.76622e-07	7.19408e-05	yes
FBtr0087745	FBgn0002789	Mp20	2R:9134174-9135264	q1	q2	OK	0.431244	48.634	6.81731	-5.06277	4.13204e-07	0.000151042	yes
FBtr0087747	FBgn0033820	CG4716	2R:9144087-9144883	q1	q2	OK	0.863676	43.5054	5.65456	-3.70733	0.000209452	0.0305578	yes
FBtr0087792	FBgn0033787	CG13321	2R:8841057-8842675	q1	q2	OK	3.92282	68.7054	4.13046	-3.89785	9.70505e-05	0.0165034	yes
FBtr0087854	FBgn0033774	CG12374	2R:8649617-8651330	q1	q2	OK	7.74846	0.021889	-8.46756	5.11935	3.06584e-07	0.000118126	yes
FBtr0088122	FBgn0010357	betaTry	2R:7233839-7234641	q1	q2	OK	3.51669	0.0152905	-7.84544	3.83113	0.000127558	0.0204323	yes
FBtr0088141	FBgn0015872	Drip	2R:7298707-7317150	q1	q2	OK	0.0456253	7.62227	7.38424	-4.03986	5.34835e-05	0.0105897	yes
FBtr0088161	FBgn0003863	alphaTry	2R:7231764-7232624	q1	q2	OK	16.2531	0.0279026	-9.1861	5.33809	9.39293e-08	3.9384e-05	yes
FBtr0088191	FBgn0033593	Listericin	2R:7129249-7129699	q1	q2	OK	0.123377	16.693	7.08003	-4.0329	5.50927e-05	0.01071	yes
FBtr0088494	FBgn0033446	CG1648	2R:5698478-5707558	q1	q2	OK	0.466756	57.7337	6.9506	-3.89737	9.72423e-05	0.0165034	yes
FBtr0088501	FBgn0033438	Mmp2	2R:5498643-5571363	q1	q2	OK	0.450509	12.3108	4.77222	-3.89855	9.67692e-05	0.0165034	yes
FBtr0089024	FBgn0033128	Tsp42Eg	2R:2916415-2920738	q1	q2	OK	0.0586791	4.77698	6.34711	-3.85933	0.000113697	0.0188472	yes
FBtr0089028	FBgn0033130	Tsp42Ei	2R:2922629-2926555	q1	q2	OK	0.013098	2.16308	7.36759	-3.73903	0.000184735	0.027722	yes
FBtr0089585	FBgn0010424	TpnC73F	3L:17039259-17041490	q1	q2	OK	0.134022	10.4088	6.27919	-4.11412	3.88654e-05	0.00839493	yes
FBtr0089747	FBgn0002773	Mlc2	3R:25997159-26000273	q1	q2	OK	0.728043	26.448	5.18299	-4.3891	1.13821e-05	0.00306157	yes
FBtr0110768	FBgn0083936	Acp54A1	2R:13020962-13021255	q1	q2	OK	31.6517	0.0931889	-8.40791	4.14935	3.33424e-05	0.00754491	yes
FBtr0112750	FBgn0085475	CG34446	2R:18534962-18535312	q1	q2	OK	0.105979	15.8833	7.22759	-3.72856	0.000192576	0.0285975	yes
FBtr0113477	FBgn0063649	CG6006	3R:11981039-11997488	q1	q2	OK	0.0208534	2.34464	6.81294	-3.58682	0.00033473	0.0429902	yes
FBtr0273329	FBgn0032127	CG13114	2L:9545810-9547424	q1	q2	OK	1.88547	446.314	7.88699	-6.96172	3.36131e-12	2.81876e-09	yes
FBtr0300922	FBgn0050026	CG30026	2R:7296080-7296954	q1	q2	OK	0.0236477	3.11312	7.04051	-3.595	0.000324394	0.0420415	yes
FBtr0300942	FBgn0041581	AttB	2R:10636727-10637670	q1	q2	OK	0.0431244	8.31361	7.59083	-4.41954	9.89103e-06	0.00287768	yes
FBtr0305282	FBgn0262608	CG43134	X:4141345-4141818	q1	q2	OK	1.7353	2451.88	10.4645	-7.81784	5.32907e-15	1.89928e-11	yes
FBtr0305598	FBgn0052642	CG32642	X:12853299-12854749	q1	q2	OK	0.317876	249.591	9.61689	-7.27854	3.37508e-13	4.00959e-10	yes
FBtr0305599	FBgn0052644	Mur11Da	X:12861920-12864089	q1	q2	OK	0.00791929	31.6951	11.9666	-7.0655	1.60028e-12	1.5209e-09	yes
FBtr0305600	FBgn0030438	CG15721	X:12864743-12868000	q1	q2	OK	0.208649	85.4882	8.6785	-6.78969	1.12372e-11	7.62848e-09	yes
FBtr0306927	FBgn0263038	CG43333	2L:14163507-14180686	q1	q2	OK	0.051974	14.8673	8.16014	-6.04532	1.49112e-09	7.59193e-07	yes
FBtr0307346	FBgn0038761	CG17190	3R:15837497-15839226	q1	q2	OK	0.0598625	4.86969	6.34603	-3.69972	0.000215839	0.0310807	yes
FBtr0309055	FBgn0010388	Dro	2R:10633465-10634219	q1	q2	OK	0.133111	57.2051	8.74737	-6.10791	1.00944e-09	5.32985e-07	yes
FBtr0331186	FBgn0031816	CG16947	2L:6459014-6465669	q1	q2	OK	0.0665115	6.35918	6.57909	-3.64177	0.000270769	0.0371162	yes
FBtr0331931	FBgn0000406	Cyt-b5-r	2L:16788773-16790721	q1	q2	OK	0.148638	7.46322	5.64992	-3.87181	0.000108029	0.0181184	yes
FBtr0332187	FBgn0032082	CG18088	2L:8967534-8975428	q1	q2	OK	0.0058923	13.6592	11.1787	-6.47231	9.65179e-11	5.50384e-08	yes
FBtr0333845	FBgn0036876	CG9451	3L:19491296-19493898	q1	q2	OK	0.0517295	3.22046	5.96014	-3.65458	0.000257607	0.0356549	yes
FBtr0334817	FBgn0051928	CG31928	2L:1492294-1493859	q1	q2	OK	0.0844304	144.31	10.7391	-7.77999	7.32747e-15	2.08921e-11	yes
FBtr0334818	FBgn0051926	CG31926	2L:1495459-1497071	q1	q2	OK	0.0101971	41.9272	12.0055	-7.08991	1.34204e-12	1.36658e-09	yes
FBtr0335216	FBgn0027584	CG4757	3R:6986928-6989220	q1	q2	OK	0.00755638	1.40024	7.53376	-3.90298	9.50146e-05	0.0165034	yes
FBtr0335503	FBgn0032140	CG13117	2L:9711511-9746495	q1	q2	OK	0.793188	57.5523	6.18107	-4.37544	1.21187e-05	0.00319934	yes
FBtr0336935	FBgn0033443	CG1698	2R:5653852-5694380	q1	q2	OK	0.0272793	15.1935	9.12144	-4.79194	1.65178e-06	0.000523284	yes
FBtr0337060	FBgn0038465	Irc	3R:12828596-12832930	q1	q2	OK	0.209246	15.1589	6.17882	-4.71853	2.37554e-06	0.00073621	yes
FBtr0337062	FBgn0038469	CG4009	3R:12859309-12861767	q1	q2	OK	0.419873	166.302	8.62964	-6.93086	4.18288e-12	3.31284e-09	yes
FBtr0340423	FBgn0022355	Tsf1	X:18281116-18284377	q1	q2	OK	0.544035	13.137	4.59379	-3.8343	0.000125921	0.0203992	yes
FBtr0342972	FBgn0053080	CG33080	X:5592589-5611811	q1	q2	OK	0.0278471	2.83782	6.67111	-3.60826	0.00030826	0.040317	yes
FBtr0343573	FBgn0052774	Muc4B	X:4138156-4140172	q1	q2	OK	0.0898208	102.285	10.1533	-7.45272	9.14824e-14	1.30417e-10	yes
FBtr0343834	FBgn0040992	CG10570	2L:18810035-18811252	q1	q2	OK	0.0493721	6.82561	7.11112	-4.31794	1.57491e-05	0.00393893	yes
