# Supplementary material for: Systematic imaging reveals features and changing localization of mRNAs in Drosophila development
Source: eLife. 2015 Apr 2;4:e05003. doi: 10.7554/eLife.05003 (PMC4384636; doi:10.7554/eLife.05003)
Supplement: Supplementary file 7. — Changes in 3′UTR length. Shown are the mean-weighted changes in 3′UTR length across oogenesis. Values >0 indicate 3′UTR lengthening, Values <0 indicate 3′UTR shortening. Only changes affecting >200 nt are shown. DOI: http://dx.doi.org/10.7554/eLife.05003.025 [file elife05003s007.xlsx]

## Sheet: Sheet1
Supplementary Table S7. Mean Weighted Length of UTR.
Shown is the mean weighted change in UTR length affecting more than 200nt. Indidated are the values for each gene and each stage. Lengthening >0, Shortening <0.
FBgn_id	OvaryEarly	OvaryLate	OvaryFull	category
FBgn0000014	0	-254	254	NA
FBgn0000024	-1831.5	0	1831.5	NA
FBgn0000038	106.33	-2871	2871	NA
FBgn0000053	365.39	-401.73	1212.17	NA
FBgn0000083	211.78	-190.58	117.49	NA
FBgn0000099	0	-1023	511.5	NA
FBgn0000179	-165.86	165.86	-580.5	NA
FBgn0000183	0	0	-1275	oocyteanterior
FBgn0000210	-2022.77	-432.87	7292.17	NA
FBgn0000259	-223.24	392.65	-1127.94	NA
FBgn0000273	429.48	158.98	-167.29	NA
FBgn0000289	-209.26	-54.34	74.38	NA
FBgn0000427	-2.58	-2.17	-1367.25	NA
FBgn0000504	0	0	5078.5	NA
FBgn0000535	1782.83	-1782.83	0	NA
FBgn0000541	241.33	-31.24	18.45	NA
FBgn0000547	-6.49	-397.79	440.48	NA
FBgn0000635	-853.51	1679.1	956.2	NA
FBgn0000636	29.67	-1118.11	127.68	NA
FBgn0001235	0	0	-1138.5	NA
FBgn0001296	2.39	-2.38	-222.94	NA
FBgn0001316	3.82	459.4	-3841.16	NA
FBgn0001624	4041.62	-2068.55	1031.72	NA
FBgn0002709	-88.79	-29.03	-207.45	NA
FBgn0002772	0	272	-272	NA
FBgn0002781	1355.99	-1571.08	-169.41	NA
FBgn0002931	284	-284	0	NA
FBgn0002938	968.5	0	0	NA
FBgn0003042	-1433.11	3509.28	-1601.9	NA
FBgn0003089	0	0	5549.36	NA
FBgn0003091	2025	-1408.7	396.2	NA
FBgn0003218	-1117.49	-69.14	-72.21	NA
FBgn0003227	-177.18	-497.45	648	NA
FBgn0003256	20232.5	-20232.5	20232.5	NA
FBgn0003310	-489.61	663.64	-444.18	NA
FBgn0003326	-257.67	257.67	0	NA
FBgn0003386	2271.5	-2271.5	0	NA
FBgn0003429	0	3585	-2279	NA
FBgn0003435	-3450	2875	0	NA
FBgn0003475	1568.32	221.9	-321.16	NA
FBgn0003598	-364.71	-32.88	36.78	oocyteposterior
FBgn0003612	42.81	-379.13	219.07	oocyteposterior
FBgn0003638	113.31	601.08	-51.96	NA
FBgn0003721	-398.63	1863.24	-3405.94	oocyteposterior
FBgn0003748	67.31	-909.1	352.84	NA
FBgn0003870	201.8	-236.54	444.11	NA
FBgn0003944	-556	-593	593	NA
FBgn0003984	242.5	-242.5	242.5	NA
FBgn0004101	-333.99	632.07	0	oocyteposterior
FBgn0004107	-21.97	-226.58	-163.02	NA
FBgn0004227	-291.78	19.66	327.29	NA
FBgn0004244	1816.5	-1816.5	0	NA
FBgn0004368	47.73	-21.91	-280.74	NA
FBgn0004372	353.33	0	0	NA
FBgn0004395	-1502.66	-37.4	-258.11	NA
FBgn0004400	226.64	-193.31	-616.01	NA
FBgn0004435	-188.46	231.08	-13.55	NA
FBgn0004509	87.93	-508.87	53.86	NA
FBgn0004587	366	351.75	0	NA
FBgn0004635	45.2	-334.73	-97.4	NA
FBgn0004648	1456.75	-540.69	1083.41	NA
FBgn0004652	-9008.58	10129.5	-4877.52	NA
FBgn0004698	2269.28	90.9	-227.5	oocyteanterior
FBgn0004865	0	-868.5	868.5	NA
FBgn0004870	21358.5	0	0	NA
FBgn0004919	0	-584.33	584.33	NA
FBgn0005278	-216.64	233.06	-22.56	NA
FBgn0005427	-450.83	87.56	922.06	NA
FBgn0005536	280.08	0	-3011.73	NA
FBgn0005564	-347.68	0	0	NA
FBgn0005630	330.67	1551.65	-2008.9	NA
FBgn0005658	0	520.5	-520.5	NA
FBgn0010105	368.5	0	368.5	NA
FBgn0010215	0	-347	347	NA
FBgn0010303	-36.41	-49.84	222.13	NA
FBgn0010473	-3410.14	7731.25	-7731.25	NA
FBgn0010482	0	-2475.11	-309.39	NA
FBgn0010575	-1709.61	1645.5	-370.67	NA
FBgn0010772	555.08	-69.3	-172.38	NA
FBgn0010905	-1253.05	1253.05	-1984	NA
FBgn0011202	0	-298.38	298.38	NA
FBgn0011206	-145.04	-23.16	1334.18	NA
FBgn0011225	205.29	200.23	785.79	NA
FBgn0011259	-173.16	-69.71	-1882.29	NA
FBgn0011274	736.42	-1127.98	450.29	NA
FBgn0011672	-292.76	245.75	512.96	NA
FBgn0011828	0	-5596.33	0	NA
FBgn0013263	-405.64	-479	1273.56	NA
FBgn0013342	-268.4	0	0	NA
FBgn0013348	501.5	-501.5	501.5	NA
FBgn0013576	560.08	755.09	1216.97	NA
FBgn0013746	2.33	857.33	75	NA
FBgn0014135	0	0	264	NA
FBgn0014343	-43.18	-42.16	355.37	NA
FBgn0014396	-120.98	374.09	-3057.27	NA
FBgn0014870	-1599.5	0	1599.5	NA
FBgn0015010	0	242.67	0	NA
FBgn0015278	-1123.48	1192.73	-6117.01	NA
FBgn0015558	2116	0	-2116	NA
FBgn0015600	-61.61	79.24	-595.48	oocyteposterior
FBgn0015772	2315.81	36.76	-85.46	NA
FBgn0015803	657.84	-102.18	319.51	NA
FBgn0016078	157.85	290.22	-516.73	NA
FBgn0016660	61.38	-89.42	275.42	NA
FBgn0019662	-414.43	305.84	-402.85	NA
FBgn0020224	99.9	-44.69	1127.39	NA
FBgn0020439	925.76	-1524.62	2559.45	NA
FBgn0020496	129.55	-55.97	-498.2	NA
FBgn0020503	669.1	447.94	414.27	NA
FBgn0020521	-2625.5	2625.5	-2625.5	NA
FBgn0020620	243.94	67.36	255.11	NA
FBgn0020660	547.13	-494.53	-52.6	NA
FBgn0022987	603.08	-214.41	-50.45	NA
FBgn0023388	-292.77	244.22	-302.77	NA
FBgn0023416	-5979.67	0	0	NA
FBgn0023441	-70.08	-262.71	-1170.46	NA
FBgn0023479	6070.83	-6070.83	7285	NA
FBgn0023511	274.35	-129.47	127.17	NA
FBgn0023531	1668.14	-221.27	1102.71	NA
FBgn0023535	0	0	-721	NA
FBgn0024187	204.55	17.17	-115.94	NA
FBgn0024321	383.7	182.7	-304.55	NA
FBgn0024804	12379.6	-7176.47	14670.8	NA
FBgn0024944	0	-1696.5	1696.5	NA
FBgn0025390	4340.9	-25272.4	8727.19	NA
FBgn0025571	79.66	258.8	109.66	NA
FBgn0025643	0	470	-470	NA
FBgn0026077	0	227.72	1852.78	NA
FBgn0026086	-1958.65	622.21	-175.49	NA
FBgn0026147	359.56	-190.25	417.48	NA
FBgn0026160	-81.73	-43.14	474.5	NA
FBgn0026206	-254.78	0	0	NA
FBgn0026573	173.52	-315.63	200.49	NA
FBgn0026597	0	-156.47	-473.32	NA
FBgn0027108	37.72	-76.01	-1032.63	NA
FBgn0027279	-755.8	-49.12	-325.91	NA
FBgn0027339	1077.72	-1403.75	3369	NA
FBgn0027529	-616.86	20.76	-76.02	NA
FBgn0027608	-644.65	618.79	33.06	NA
FBgn0027790	350	350	-350	NA
FBgn0028371	-2923.94	2858.52	-2083.47	NA
FBgn0028377	369.28	74.52	-47.81	NA
FBgn0028387	519.31	-855.55	646.88	NA
FBgn0028394	415.4	-325.11	2658.06	NA
FBgn0028491	0	0	843.5	NA
FBgn0028496	458	-243.31	1606.31	NA
FBgn0028527	926.5	-712.69	712.69	NA
FBgn0028539	0	0	-576.98	NA
FBgn0028550	0	-263.5	-1054	NA
FBgn0028572	-1554.97	1160.01	-194.36	NA
FBgn0028581	-868.33	15.78	71.05	NA
FBgn0028703	-462.02	231.47	990.67	NA
FBgn0028704	0	-1592.33	1592.33	NA
FBgn0028862	-361.07	732.41	-964.64	NA
FBgn0028875	2506.5	0	0	NA
FBgn0028993	-11857	0	0	NA
FBgn0029504	-962.89	232.73	-333.98	NA
FBgn0029508	-1477.93	-297.09	849.83	NA
FBgn0029603	77.09	-333.14	121.14	NA
FBgn0029761	2998.28	-3560.67	0	NA
FBgn0029835	597.55	-281.22	75.67	NA
FBgn0029836	373	-373	0	NA
FBgn0029893	55.83	-24.02	-328.35	NA
FBgn0029895	-1166.55	967.93	-670.36	NA
FBgn0029930	75.98	0	-445	NA
FBgn0029962	0	-984.5	984.5	NA
FBgn0029979	-2210.58	1733.7	-831.16	NA
FBgn0030017	-594	0	0	NA
FBgn0030243	-9.65	-418.06	-512.4	NA
FBgn0030245	275.7	-304.45	241.53	NA
FBgn0030418	0	0	659	NA
FBgn0030421	-22.11	-598.66	-152.94	NA
FBgn0030457	202.66	-202.66	0	NA
FBgn0030469	-83.16	32.38	345.62	NA
FBgn0030575	333.33	-333.33	333.33	NA
FBgn0030613	-1619.5	3239	-1619.5	NA
FBgn0030648	118.11	-65.18	-474.01	NA
FBgn0030757	-923.32	-421.94	233.88	NA
FBgn0030778	397	-397	0	NA
FBgn0030801	-76.76	-139.36	314.34	NA
FBgn0030976	-142.43	639.52	-270.02	NA
FBgn0031030	-2153.83	2055.7	-758.27	NA
FBgn0031081	0	367.5	-367.5	NA
FBgn0031090	-218.75	13.16	-30.32	NA
FBgn0031184	-337.12	241.11	84	NA
FBgn0031220	1287	0	-1287	NA
FBgn0031270	458.5	-458.5	0	NA
FBgn0031294	0	1833.48	-377.48	NA
FBgn0031697	420.5	0	0	NA
FBgn0031737	455	71.84	-71.84	NA
FBgn0031855	367	-367	367	NA
FBgn0031857	4241	-2761.74	2761.74	NA
FBgn0031897	0	0	-755.43	NA
FBgn0031952	22.88	-1039.03	1079.83	NA
FBgn0031969	423.72	-87.33	87.33	oocyteposterior
FBgn0032129	264	-212.9	212.9	NA
FBgn0032330	-1509.58	1509.58	0	NA
FBgn0032600	-1.09	-186.18	-479.67	NA
FBgn0032614	431.5	-364.08	364.08	NA
FBgn0032629	25.55	97.41	1071.5	NA
FBgn0032706	0	0	-774.5	NA
FBgn0032751	-446.83	446.83	0	NA
FBgn0032787	88.02	-306.72	89.86	NA
FBgn0032797	-3016.81	1253.3	863.85	NA
FBgn0032946	396.23	-877.81	1418	NA
FBgn0033135	216.5	-216.5	216.5	NA
FBgn0033159	-813	0	0	NA
FBgn0033174	-273.28	249.05	-249.05	NA
FBgn0033196	-67.64	-20.93	-221.43	NA
FBgn0033236	641.07	-2.27	0	NA
FBgn0033250	-222.14	0	0	NA
FBgn0033252	0	-237.56	237.56	NA
FBgn0033313	-46.81	-1289.52	1017.46	NA
FBgn0033466	311.84	-250.77	154.69	NA
FBgn0033494	-32.22	6.52	-351.3	NA
FBgn0033636	-277.54	78.6	-78.6	NA
FBgn0033673	-516.5	-242.23	19.16	NA
FBgn0033693	255.24	-359.6	-106.15	NA
FBgn0033744	0	-581.5	581.5	NA
FBgn0033791	0	-555.5	555.5	NA
FBgn0034002	310.46	0	0	NA
FBgn0034010	0	-263.5	263.5	NA
FBgn0034075	0	-941.17	941.17	NA
FBgn0034135	0	768.5	-768.5	NA
FBgn0034204	0	-222.5	222.5	NA
FBgn0034408	0	788.67	-788.67	NA
FBgn0034517	0	0	373	NA
FBgn0034520	227.5	0	0	NA
FBgn0034538	0	287.5	0	NA
FBgn0034598	0	0	-595	NA
FBgn0034720	2128.22	1754.94	0	NA
FBgn0034797	983	0	-983	NA
FBgn0034886	96.44	596.46	204.1	NA
FBgn0035001	360.41	67.06	-341.38	NA
FBgn0035023	0	-267.22	-872.45	NA
FBgn0035094	-496.33	0	744.5	NA
FBgn0035132	0	0	-363.5	NA
FBgn0035142	3435	-381.67	-3053.33	NA
FBgn0035162	281.53	-2166.04	2263.67	NA
FBgn0035171	-107.94	271.29	-316.5	NA
FBgn0035482	-403.15	-148.85	1104	NA
FBgn0035497	0	0	-908	NA
FBgn0035538	0	748	-748	NA
FBgn0035612	0	3246	-3246	NA
FBgn0035688	-208.52	513.86	-513.86	NA
FBgn0035733	0	-492	492	NA
FBgn0035756	0	-974	974	NA
FBgn0035853	-360.29	-20.52	-100.42	NA
FBgn0035906	-629.2	473.06	-483.47	NA
FBgn0035976	1075	-1363.99	338.66	NA
FBgn0036032	315.24	-370.92	-24.61	NA
FBgn0036199	813.46	116.97	-1382.35	NA
FBgn0036302	-99.38	11.63	-237.19	NA
FBgn0036365	196.44	-1339.94	1374.4	oocyteanterior
FBgn0036374	-258.47	97.82	-111.74	NA
FBgn0036494	0	943	-1886	NA
FBgn0036765	-19.24	-61.97	471	NA
FBgn0036875	0	-41.78	-593.22	NA
FBgn0036897	179.72	-1194.98	1080.45	NA
FBgn0036934	0	762.5	-762.5	NA
FBgn0036958	664.3	-476.77	991.28	NA
FBgn0037186	-297.93	54.11	55.34	NA
FBgn0037213	-251	-203.31	1010.82	NA
FBgn0037402	466.5	0	0	NA
FBgn0037521	0	0	598.5	NA
FBgn0037525	-1504.22	1305.13	-867.45	NA
FBgn0037526	-189.97	382.32	105.13	NA
FBgn0037601	267.5	-154.33	154.33	NA
FBgn0037702	-97.29	-140.43	848.9	NA
FBgn0038294	-56.19	11.91	2355.11	NA
FBgn0038653	-80.82	815.5	-815.5	NA
FBgn0038704	-95.34	77.35	-396.83	NA
FBgn0038735	-165.58	489	-489	NA
FBgn0038762	0	219.33	0	NA
FBgn0038826	370.64	-2594.5	2594.5	NA
FBgn0038842	622.22	-136.44	-128.67	NA
FBgn0038874	0	-714.5	714.5	NA
FBgn0038890	-946.06	-155.07	422.1	NA
FBgn0038975	453	-453	453	NA
FBgn0038980	0	-282	282	NA
FBgn0039054	0	1188	-1188	NA
FBgn0039120	-1136.5	-538.52	1074.29	NA
FBgn0039132	-249.76	-90.9	351.09	NA
FBgn0039157	121.83	-1304.02	663.28	NA
FBgn0039584	-261.33	-522.67	784	NA
FBgn0039635	-500.67	449.83	-4.99	NA
FBgn0039647	-629.54	837	186	NA
FBgn0039773	-129.38	230	0	NA
FBgn0039808	-630.62	0	507.33	NA
FBgn0039863	312.11	0	0	NA
FBgn0039883	0	0	671	NA
FBgn0039897	-2363	2363	-2363	NA
FBgn0039900	0	917.5	-917.5	NA
FBgn0039908	-438.79	282.9	8.01	NA
FBgn0039916	0	2791	-1395.5	NA
FBgn0039927	-424	0	424	NA
FBgn0039945	804	804	-804	NA
FBgn0039959	-114	-1775.33	1496.14	NA
FBgn0039965	-202.09	250.8	-56.7	NA
FBgn0039993	0	3100.36	-664.36	NA
FBgn0040370	-1203.67	1203.67	0	NA
FBgn0040505	0	-325.5	325.5	NA
FBgn0040587	270.15	9.19	-594.89	NA
FBgn0040823	10424.2	14558.4	47335.4	oocyteposterior
FBgn0041004	-120.1	0	-232.75	NA
FBgn0041111	-5.77	230.93	-187.63	NA
FBgn0041605	1640.18	-3007	477	NA
FBgn0042627	334.5	-334.5	334.5	NA
FBgn0043792	0	-711.25	711.25	NA
FBgn0043841	-1020.55	-113.39	0	NA
FBgn0045842	-3915	510.65	-510.65	NA
FBgn0050115	-632.15	488.38	872.12	NA
FBgn0050296	-955.75	955.75	-955.75	NA
FBgn0051004	-590.5	0	590.5	NA
FBgn0051064	0	438.4	236.06	NA
FBgn0051119	103.59	0	-293.5	NA
FBgn0051140	0	0	-3942	NA
FBgn0051158	357.4	-269.73	289.73	NA
FBgn0051262	78.98	-306.4	-329.98	NA
FBgn0051635	126.4	-575.89	-614.64	NA
FBgn0051660	-266.27	-196.33	196.33	NA
FBgn0051678	682.17	-526.25	526.25	NA
FBgn0051710	-9.38	7.49	227.01	NA
FBgn0051719	221	-221	0	NA
FBgn0052138	603.03	-190.96	-109.76	NA
FBgn0052195	0	946.25	-946.25	NA
FBgn0052311	633.29	-1099.93	2990	NA
FBgn0052333	652.5	-652.5	652.5	NA
FBgn0052423	0	0	-3042	NA
FBgn0052506	347	-347	347	NA
FBgn0052547	0	464.5	-464.5	NA
FBgn0052594	246.36	358.33	0	NA
FBgn0052647	1348	-808.36	808.36	NA
FBgn0052698	0	0	3139	NA
FBgn0052767	-608.7	1351.53	-1351.53	NA
FBgn0052850	4924	-4924	4924	NA
FBgn0053100	15858.5	-4023.87	3681.31	NA
FBgn0053111	-804.49	1021.04	233.12	NA
FBgn0053182	-170.63	561.83	-228.62	NA
FBgn0053207	-1251	0	1042.5	NA
FBgn0053208	1091.58	-4827.31	-171.41	NA
FBgn0053307	0	-808	808	NA
FBgn0053526	241.27	529.07	417.78	NA
FBgn0053547	0	2050.33	-2050.33	NA
FBgn0058006	-11058.8	13026.7	0	NA
FBgn0058160	-2170.08	667.65	-825.46	NA
FBgn0062413	-280.75	67.22	-139.7	NA
FBgn0063649	-451	402.89	-402.89	NA
FBgn0082582	-1463.08	1697.56	142.27	NA
FBgn0083963	509	509	-509	NA
FBgn0085385	-904	0	904	NA
FBgn0085386	-6098.88	0	0	NA
FBgn0085405	293.4	489	-1141	NA
FBgn0085409	-400.53	328.56	422.44	NA
FBgn0085412	171.25	34.48	-432.64	NA
FBgn0085426	-364	364	-364	NA
FBgn0085427	-375.47	375.47	-1249	NA
FBgn0085432	0	0	5266.33	NA
FBgn0085434	-301.96	455.22	-7526	NA
FBgn0085442	203.84	-124.68	-126.94	NA
FBgn0085446	-13633.6	22491.8	3420.06	NA
FBgn0085447	-1649	1649	-1649	NA
FBgn0085450	-71.94	403.56	-763.7	NA
FBgn0085478	-1168.09	329.72	1117.83	NA
FBgn0086372	0	0	2684	NA
FBgn0086378	0	0	-981	NA
FBgn0086655	-93242	93242	-46621	NA
FBgn0086758	3358	0	0	NA
FBgn0086906	12851.3	-13022.7	-11394.8	NA
FBgn0250757	-910.76	16.33	-16.33	NA
FBgn0250851	-37.3	316.15	280.62	NA
FBgn0250867	-182.5	285.45	0	NA
FBgn0250871	-317.03	0	0	NA
FBgn0259099	0	216.5	-216.5	NA
FBgn0259110	4500.4	0	-5625.5	NA
FBgn0259145	-869	0	0	NA
FBgn0259171	2784	0	0	NA
FBgn0259199	0	-882	-596.4	NA
FBgn0259203	146.06	-1.82	425.9	NA
FBgn0259211	-877	877	-877	NA
FBgn0259214	-452.88	180.61	-768.83	NA
FBgn0259221	829.33	-1409.37	1374.46	NA
FBgn0259239	-613	0	0	NA
FBgn0259242	741	20446.2	0	NA
FBgn0259244	-497	0	0	NA
FBgn0259246	945	-945	945	NA
FBgn0259677	636.5	0	0	NA
FBgn0259678	1777.14	-788.88	-455.12	NA
FBgn0259682	-330.33	-162.53	162.68	NA
FBgn0259822	-56.74	2733.92	-2672	NA
FBgn0259984	-99.84	819.45	-969.48	NA
FBgn0259991	295.27	0	0	NA
FBgn0259994	-4844.33	-3447.64	3447.64	NA
FBgn0260442	2004.77	-313.57	100.75	NA
FBgn0260462	-290.3	-428.66	760.56	NA
FBgn0260642	0	5392.5	-5392.5	NA
FBgn0260658	1308.63	0	0	NA
FBgn0260775	-127.62	247.72	-265.78	NA
FBgn0260794	-281.91	0.62	-30.33	NA
FBgn0260935	0	-262.81	262.81	NA
FBgn0260943	-7764	0	-1632	NA
FBgn0261041	-595.91	623	0	NA
FBgn0261046	-4275	-4275	4275	NA
FBgn0261053	96.49	0	-1213.67	NA
FBgn0261086	678.5	0	0	NA
FBgn0261238	-327.25	-197.85	-170.14	NA
FBgn0261239	0	-1302.55	-2279.45	NA
FBgn0261244	474.32	0	0	NA
FBgn0261287	740	0	0	NA
FBgn0261341	1304.67	0	-1304.67	NA
FBgn0261385	-129.27	450.84	-331.64	NA
FBgn0261461	-4101.29	-3209.71	0	NA
FBgn0261549	-774.18	987.75	-2014.65	NA
FBgn0261554	-200.25	-379.24	211.24	NA
FBgn0261555	249.44	-170.82	-951.68	NA
FBgn0261562	267.73	-843.51	187.76	NA
FBgn0261563	-868.78	1059.35	-1000.5	NA
FBgn0261564	-475.05	-287.76	-248.1	NA
FBgn0261565	288.21	0	-7673.5	NA
FBgn0261573	-157.62	-2744.39	290.8	NA
FBgn0261625	73.16	-263.88	246.06	NA
FBgn0261722	-51.21	-114.49	-311.74	oocyteanterior
FBgn0261788	-29108.4	0	0	NA
FBgn0261802	-522.88	210.31	-210.31	NA
FBgn0261803	0	1700	-1700	NA
FBgn0261811	-977.69	-44.16	-209.25	NA
FBgn0261836	-4955.21	6386.4	0	NA
FBgn0261872	-559.13	356.14	220.04	NA
FBgn0261931	48.56	16.18	-215.08	NA
FBgn0261934	2778.32	903.5	-885.29	NA
FBgn0262475	0	0	-1771.5	NA
FBgn0262508	-481.9	848.2	-848.2	NA
FBgn0262509	0	0	-280.5	NA
FBgn0262527	-1234.78	865.95	-1112.72	NA
FBgn0262614	844.6	49.5	839.76	NA
FBgn0262617	-243.71	783.89	-783.89	NA
FBgn0262707	-214.93	-349.67	-753.22	NA
FBgn0262717	-4464	-1116	2790	NA
FBgn0262740	-1773.83	418.99	-919.48	NA
FBgn0262743	-314.19	-422.26	202.38	NA
FBgn0262867	0	-1496.98	1496.98	NA
FBgn0262976	51.38	-422.67	444.43	NA
FBgn0263006	-74.2	-298.9	608.93	NA
FBgn0263077	40.77	476.8	-869.21	NA
FBgn0263097	7081.8	199.93	12233.3	NA
FBgn0263108	-210.31	-304.39	40.7	NA
FBgn0263132	560.03	386.16	-2222.8	NA
FBgn0263199	-216.76	0	0	NA
FBgn0263216	0	-365	365	NA
FBgn0263220	0	470.24	1263.76	NA
FBgn0263256	1431.86	0	-1670.5	NA
FBgn0263289	-539.86	-2163.68	3684.51	NA
FBgn0263346	-196.2	-1309.01	1940.5	NA
FBgn0263355	-558.43	780.16	-842.57	NA
FBgn0263391	-18.59	11.24	556.88	NA
FBgn0263397	-865.25	635.87	-2406.61	NA
FBgn0263416	9108	-9108	9108	NA
FBgn0263773	-1.49	314.22	-314.22	NA
FBgn0263873	399.79	2384.64	246.69	NA
FBgn0263980	0	-999	999	NA
FBgn0263983	0	3191.33	-3191.33	NA
FBgn0263984	0	1872.5	0	NA
FBgn0264000	0	-882	882	NA
FBgn0264090	795.61	-198.52	-172.49	NA
FBgn0264255	10805.7	0	0	NA
FBgn0264270	124.3	-618.1	-366.9	NA
FBgn0264273	0	0	-1728	NA
FBgn0264307	-3762.06	1539.17	79.39	NA
FBgn0264490	823.67	-953.57	3269.94	NA
FBgn0264495	385.45	-165	0	NA
FBgn0264574	552.84	667.26	-397.12	NA
FBgn0264598	3159	-7711	0	NA
FBgn0264606	-1299	1299	0	NA
FBgn0264695	-248.28	469.33	-704	NA
FBgn0264753	556	0	0	NA
FBgn0264894	1266.78	-694.45	-216.05	NA
FBgn0264908	1379.5	0	0	NA
FBgn0264953	0	-289.96	289.96	NA
FBgn0264981	1593.11	4680.56	-5270.59	NA
FBgn0265003	-138.02	329.24	251.01	NA
FBgn0265045	12519	0	0	NA
FBgn0265052	0	0	1621	NA
FBgn0265413	0	680.28	-680.28	NA
FBgn0265598	-348.33	58.69	-67.26	NA
FBgn0265726	1704	-1704	1704	NA
FBgn0266000	36.85	-27.84	-434.43	NA
