# Supplementary material for: Systematic imaging reveals features and changing localization of mRNAs in Drosophila development
Source: eLife. 2015 Apr 2;4:e05003. doi: 10.7554/eLife.05003 (PMC4384636; doi:10.7554/eLife.05003)
Supplement: Supplementary file 8. — Effect of colchicine on oocyte mRNAs. Summary of experiments on colchicine treated egg-chambers; Shown are gene/clone name, localization in wild-type egg-chambers and mRNA appearance upon microtubule depolymerization. Data is available publicly at the DOT, the Dresden Ovary Table (http://tomancak-srv1.mpi-cbg.de/DOT/main.html). DOI: http://dx.doi.org/10.7554/eLife.05003.026 [file elife05003s008.xlsx]

## Sheet: Sheet1
Supplementary Table S8. Effect of colchicine on oocyte mRNAs
gene_name	Clone_name	localization in wild type egg-chambers	quality of localization	appearance of mislocalized mRNA
bcd	LD36304-dg	anterior		dispersed
chrb	LD22381-dg	anterior		dispersed
fs(1)K10	LD37240-dg	anterior	ok	dispersed
Moca-cyp	GH23813-dg	anterior		dispersed
mus210	LD47533-dg	anterior	ok	dispersed
pelo	LD34262-dg	anterior		dispersed
thoc5	LD21694	anterior		dispersed
CG4949	LD46305-dg	anterior		dispersed, anterior
Bj1	LD22520-dg	anterior		dispersed, no aggregates
fwe	LD28933-dg	anterior		dispersed, some aggregates in nurse cells
Bsg25D	LD21844-dg	anterior	?	large aggregates and AT MEMBRANES in nc AT Posterior??!!
BicD	LD17129-dg	anterior		large aggregates in nurse cells
BtbVII	LD38452-dg	anterior	stage 9 only	large aggregates in nurse cells
CG10254	LD22087-dg	anterior		large aggregates in nurse cells
CG11095	LP09908-dg	anterior		large aggregates in nurse cells
dmt	LD40216-dg	anterior	ok	large aggregates in nurse cells
gom	AT01821-dg	anterior	weak	large aggregates in nurse cells
grk	LD32255-dg	anterior		large aggregates in nurse cells
lok	LD27857-dg	anterior		large aggregates in nurse cells
milt	LD32255-dg	anterior		large aggregates in nurse cells
CG32676	GH03394-dg	anterior/oo_nu		large aggregates in nurse cells
CG32791	RE16159	nuclear		nuclear, not afffected
dpr6	LD13525-dg	nuclear	weak	nuclear, not afffected
rhi	RE36324	nuclear		unaffected
CG9609	LD35155-dg	nuclear, ocyte	oocyte nucleus	nuclear, oocyte, not consistent
CG1738	RE11532-dg	nuclear, oocyte	oocyte nucleus	nuclear, oocyte
CG5819	RE09008-dg	nuclear, oocyte	oocyte nucleus	nuclear, oocyte
CG11076	RE24422	nuclear/perinuclear		unaffected/dispersed
Scp2	RE37789	oocyte perinuclear		small foci in oocyte
CG3702	LP05054-dg	posterior	blob-like	cloud like in the oocyte cytoplams
l(1)G0193	LD24308-dg	posterior	blob-like	cloud like in the oocyte cytoplams
ZnT35C	RE54080	posterior	blob-like	cloud like in the oocyte cytoplams
CG6370	LD18774-dg	posterior	blob-like	cloud like in the oocyte cytoplams, also fc cells
desat1	GH23546-dg	posterior	blob away from crescent, foci in cytoplasm	cloud like in the oocyte cytoplams, dispersed
ERp60	GH13982-dg	posterior	blob-like	cloud like in the oocyte cytoplams, nurse cells perinuclear, fc signal
Acph-1	RE40943-dg	posterior	blob-like	cloud like in the oocyte cytoplasm
bs	RE17834	posterior	blob-like	cloud like in the oocyte cytoplasm
Bsg	GH21853-dg	posterior	blob-like	cloud like in the oocyte cytoplasm
CG1698	GH21837-dg	posterior	blob-like	cloud like in the oocyte cytoplasm
Epac	GH01501-dg	posterior	blob-like	cloud like in the oocyte cytoplasm
zpg	RE18536	posterior	blob-like	cloud like in the oocyte cytoplasm
Gp93	LD23641-dg	posterior	blob-like	cloud like in the oocyte cytoplasm AND nurse cells
cup	LD47924-dg	posterior	late	dispersed
gem	GH01967-dg	posterior	late	dispersed
l(2)k16918	GH05923-dg	posterior	late?	dispersed
Pen	LD24935-dg	posterior	late	dispersed
CG31705	GH07269-dg	posterior	blob-like	dispersed, some aggregates in nurse cells
TwdlG	RE68367	posterior	crescent	dispersed/ small foci in oocyte
Arc-p34	LD29815-dg	posterior	late	large aggregates in nurse cells
CG14619	SD04280-dg	posterior	crescent	large aggregates in nurse cells
CG7777	LD27313-dg	posterior	crescent	large aggregates in nurse cells
CG9925	RE70955-dg	posterior	late, strong	large aggregates in nurse cells
CycB	LD23613-dg	posterior	strong	large aggregates in nurse cells
Ect4	GH20978-dg	posterior	crescent	large aggregates in nurse cells
for	GH10421-dg	posterior	crescent	large aggregates in nurse cells
gcl	LD23660-dg	posterior	crescent	large aggregates in nurse cells
Imp	SD07045-dg	posterior	crescent	large aggregates in nurse cells
nuf	RE46851-dg	posterior	crescent	large aggregates in nurse cells
osk	LD24944	posterior	crescent	large aggregates in nurse cells
out	LD28120-dg	posterior	blob?	large aggregates in nurse cells
par-6	LD29223-dg	posterior	crescent	large aggregates in nurse cells
Pi3K21B	LD42724	posterior	crescent	large aggregates in nurse cells
skd	LD28662	posterior	late	large aggregates in nurse cells
Su(var)2-10	LD27861	posterior	crescent	large aggregates in nurse cells
Tango13	LP09162	posterior	crescent	large aggregates in nurse cells
TM9SF4	GH02822	posterior	crescent	large aggregates in nurse cells
toc	LD27161	posterior	crescent	large aggregates in nurse cells
vkg	RE68619	posterior	crescent	large aggregates in nurse cells
spoon	GM14014	posterior	crescent	large aggregates in nurse cells AND strong perinuclear
CG15765	GH28601-dg	posterior	crescent	large aggregates in nurse cells, and cytoplasmic foci
CycE	LD22682-dg	posterior	late	large aggregates in nurse cells: aggregates mainly at stage 9 when its not posteiror yet
aret	LD29068-dg	posterior	late, foci in cytoplasm!	small foci in oocyte and nurse cells: posterior is lost, foci stay
CG11412	LD45352-dg	ub/oo_en		dispersed
l(2)35Df	GH07290-dg	ub/oo_en		dispersed
msl-2	GH22488-dg	ub		dispersed
l(2)09851	RE17371-dg	ub		small aggregates in nurse cells
CG31908	GM14337-dg	ub/oo_en		small foci in oocyte and nurse cells
mnd	LD25378-dg	ub/perinuclear		dispersed
MED30	SD10560-dg	ub/foci		small foci in oocyte
Traf6	GH01161	ub/oo_en	weak	dispersed, oo_en young stage
